# Supplementary material for: Satisfaction of parents of schoolchildren with various aspects of the food management system at schools: Data from Russia
Source: Data Brief. 2020 May 20;31:105725. doi: 10.1016/j.dib.2020.105725 (PMC7256467; doi:10.1016/j.dib.2020.105725)
Supplement: Supplementary file 2 [file mmc2.xlsx]

## Sheet: Main
	Appendix B
	Dmitriy V. Adamchuk, Anna A. Arinushkina, Sergey S. Neustroev
	Institute of Education Management of the Russian Academy of Education, Moscow, Russia

## Sheet: Sample
1. Data on the sample (each subject of the Russian Federation)
	Subject of the Russian Federation	N
	Altai krai	908
	Amur region	1471
	Arkhangelsk region	646
	Astrakhan region	3967
	Belgorod region	1557
	Bryansk region	1035
	Vladimir region	852
	Volgograd region	1597
	Vologodskaya region	790
	Voronezh region	202
	Jewish autonomous region	802
	Transbaikal krai	2944
	Ivanovo region	90
	Irkutsk region	1045
	Kabardino-Balkarian Republic	27
	Kaliningrad region	2404
	Kaluga region	856
	Kamchatsky krai	6
	Karachay-Cherkess Republic	2277
	Kemerovo region	2425
	Kirov region	1256
	Kostroma region	95
	Krasnodar region	1820
	Krasnoyarsk region	1439
	Kurgan region	1532
	Kursk region	1134
	Leningrad region	2307
	Lipetsk region	11
	Magadan region	29
	Moscow	160
	Moscow region	3366
	Murmansk region	812
	Nenets Autonomous Okrug	8
	Nizhny Novgorod region	1781
	Novgorod region	1091
	Novosibirsk region	3418
	Omsk region	1839
	Orenburg region	1483
	Orlov region	10
	Penza region	1046
	Perm krai	3881
	Primorsky krai	1389
	Pskov region	2301
	Republic of Adygea	920
	Republic of Altai	1065
	Republic of Bashkortostan	2395
	Republic of Buryatia	17970
	Republic of Dagestan	29
	Republic of Ingushetia	526
	Republic of Kalmykia	367
	Republic of Khakassia	1158
	Republic of Komi	10
	Republic of Crimea	935
	Republic of Mari El	457
	Republic of Mordovia	1307
	Republic of Sakha (Yakutia)	4780
	Republic of North Ossetia-Alania	1524
	Republic of Tatarstan	1194
	Republic of Tyva	4
	Republic of Khakassia	605
	Rostov region	990
	Ryazan region	761
	Samara region	2925
	St. Petersburg	6001
	Saratov region	2261
	Sakhalin region	835
	Sverdlovsk region	46912
	Sevastopol	565
	Smolensk regin	190
	Stavropol region	1903
	Tambov region	13487
	Tver region	2110
	Tomsk region	190
	Tula region	966
	Tyumen region	1190
	Udmurtia region	1305
	Ulyanovsk region	418
	Khabarovsk region	38
	Khanty-Mansiysk Autonomous Okrug - Ugra	12498
	Chelyabinsk region	510
	Chechen region	7
	Chuvash Republic	999
	Chukotka Autonomous Okrug	3
	Yamal-Nenets Autonomous Okrug	28
	Yaroslav region	12
	No data	40421
	Total	230880
2. Type of settlement
	Type of settlement	N
	Regional center (regional apital)	53557
	District center	39186
	Small town, not a district center	42439
	Urban-type settlement	22880
	Rural settlemet	32397
	No data	40421
	Total	230880
3. Type of educational organization
	Type of educational organization	N	%
	A principal comprehensive school	31048	16.3
	A middle comprehensive school	121209	63.6
	A school with in-depth study of specific subjects	12170	6.4
	A school with a higher status (lyceum, gymnasium, educational center)	22692	11.9
	Another	3340	1.8
	No data	40421
	Total	230880
4. Child's grade at school
	What class is your child studying in?	N
	First	25267
	Second	23983
	Third	22768
	Fouth	19823
	Fifth	19801
	Sixth	17138
	Seventh	15860
	Eights	15264
	Ninth	13501
	Tenth	9735
	Eleventh	7319
	No data	40421
	Total	230880
5. Respondents' educational level
	Level of education of respondents	N	%
	Secondary education (only school)	17765	9.3
	Vocational education (vocational school, college, technical school)	66717	35
	Higher education	104491	54.9
	Candidate or Doctor of Sciences	1486	0.8
	No data	40421
	Total	230880
6. Family income
	Self-assessment of the level of material security	N	%
	1 - a very low level of material security	3303	1.7
	2	4936	2.6
	3	15506	8.1
	4	31179	16.4
	5 - an average level of material security	70963	37.3
	6	36239	19
	7	21074	11.1
	8	5195	2.7

## Sheet: Figures
Figure 1
Does your child use a school cafeteria or buffet?
	Russia	FEFD	VFD	NWFD	NCFD	SFD	UFD	CFD	SthFD
Yes	0.909	0.898	0.925	0.924	0.898	0.92	0.915	0.915	0.91
No	0.085	0.096	0.072	0.07	0.095	0.078	0.08	0.079	0.084
Do not know	0.006	0.006	0.004	0.006	0.007	0.003	0.005	0.006	0.006
Total	1	1	1	1	1	1	1	1	1
Figure 2
	Russia	FEFD	VFD	NWFD	NCFD	SFD	UFD	CFD	SthFD
Breakfasts in a school cafeteria	0.429	0.317	0.492	0.509	0.395	0.421	0.437	0.481	0.434
Launches in a school cafeteria	0.548	0.437	0.631	0.584	0.526	0.534	0.567	0.641	0.439
Additional paid meals	0.1	0.136	0.061	0.13	0.129	0.098	0.092	0.07	0.115
Enjoys a school cafeteria	0.235	0.235	0.184	0.441	0.237	0.176	0.196	0.288	0.277
Figure 3
Meals in a school cafeteria for your child are:
	Russia	FEFD	VFD	NWFD	NCFD	SFD	UFD	CFD	SthFD
Paid	0.64	0.691	0.799	0.724	0.775	0.76	0.479	0.681	0.655
Free	0.248	0.199	0.117	0.15	0.132	0.125	0.399	0.205	0.259
Preferential / subsidized	0.088	0.089	0.069	0.107	0.064	0.101	0.093	0.084	0.061
Do not know	0.007	0.007	0.004	0.008	0.012	0.004	0.005	0.008	0.01
Other	0.018	0.014	0.011	0.012	0.017	0.01	0.024	0.022	0.015
Total	1	1	1	1	1	1	1	1	1
Contingency table: QQ4 * QQ35_NP									Figure 4
		QQ35_NP					Total
		Regional center (regional capital)	District center	Small town, not a regional center	Urban-type settlement	Rural settlement
Paid	Frequency	36799	25787	26833	13834	18824	122077			Regional center (regional capital)	District center	Small town, not a regional center	Urban-type settlement	Rural settlement
	% в QQ35_NP	0.687	0.658	0.632	0.605	0.581	0.641		Paid	0.687	0.658	0.632	0.605	0.581
Free	Frequency	11533	9009	11041	6266	9355	47204		Free	0.215	0.23	0.26	0.274	0.289
	% в QQ35_NP	0.215	0.23	0.26	0.274	0.289	0.248		Preferential / subsidized	0.074	0.086	0.083	0.095	0.111
Preferential / subsidized	Frequency	3974	3363	3504	2185	3583	16609		Do not know	0.007	0.006	0.006	0.007	0.005
	% в QQ35_NP	0.074	0.086	0.083	0.095	0.111	0.087		Other	0.016	0.02	0.019	0.019	0.015
Do not know	Frequency	387	228	239	167	158	1179
	% в QQ35_NP	0.007	0.006	0.006	0.007	0.005	0.006
Other	Frequency	864	799	822	428	477	3390
	% в QQ35_NP	0.016	0.02	0.019	0.019	0.015	0.018
	Frequency	53557	39186	42439	22880	32397	190459
	% в QQ35_NP	1	1	1	1	1	1
									Figure 5
Contingency table: QQ5 * QQ35_NP
			QQ35_NP					Total
			Regional center (regional capital)	District center	Small town, not a regional center	Urban-type settlement	Rural settlement
QQ5	Yes, received	Частота	15115	12332	14387	8393	12979	63206			Regional center (regional capital)	District center	Small town, not a regional center	Urban-type settlement	Total
		% в QQ35_NP	0.282	0.315	0.339	0.367	0.401	0.332		Yes, received	0.282	0.315	0.339	0.367	0.401
	Yes, but not received	Частота	14298	10695	10883	6591	9585	52052		Yes, but not received	0.267	0.273	0.256	0.288	0.296
		% в QQ35_NP	0.267	0.273	0.256	0.288	0.296	0.273		No	0.451	0.412	0.405	0.345	0.304
	No	Частота	24144	16159	17169	7896	9833	75201
		% в QQ35_NP	0.451	0.412	0.405	0.345	0.304	0.395
Total		Частота	53557	39186	42439	22880	32397	190459
		% в QQ35_NP	1	1	1	1	1	1
Figure 6
	Rating the price of school cafeteria services
		Russia	FEFD	VFD	NWFD	NCFD	SFD	UFD	CFD	SthFD
	Pretty high	0.118	0.114	0.129	0.102	0.15	0.118	0.115	0.104	0.096
	Average	0.743	0.755	0.761	0.734	0.703	0.753	0.744	0.724	0.734
	Pretty low	0.139	0.132	0.11	0.164	0.147	0.129	0.141	0.172	0.171
	Total	1	1	1	1	1	1	1	1	1
Figure 7
	Russia
Difficult to answer	0.092
Other (explain)	0.153
Child independently pays with a certain periodicity	0.156
Child pays for meals on every visit	0.167
Parents pay for meals	0.432
Difficult to answer	0.062
Via student card (electronic payments)	0.135
Via bank card	0.136
My child receives meals for free	0.24
Cash	0.427
Figures 8 & 9
Is your child satisfied with the quality of food?
	Russia	FEFD	VFD	NWFD	NCFD	SFD	UFD	CFD	SthFD
Yes, absolutely satisfied	0.274	0.219	0.329	0.27	0.356	0.37	0.246	0.354	0.373
Generally satisfied, but sometimes complains	0.518	0.571	0.498	0.524	0.455	0.462	0.531	0.465	0.45
No, my child is completely dissatisfied with the quality of food at school	0.179	0.175	0.153	0.18	0.136	0.148	0.201	0.155	0.146
Do not know	0.028	0.036	0.02	0.027	0.053	0.02	0.021	0.026	0.031
Total	1	1	1	1	1	1	1	1	1
Contingency table: QQ9 * QQ35_NP									Figure 10
		QQ35_NP					Total
		Regional center (regional capital)	District center	Small town, not a regional center	Urban-type settlement	Rural settlement
Yes, absolutely satisfied	Frequency	11152	11848	10801	6224	14917	54942			Regional center (regional capital)	District center	Small town, not a district center	Urban-type settlement	Rural settlement
	% в QQ35_NP	0.208	0.302	0.255	0.272	0.46	0.288		Yes, absolutely satisfied	0.208	0.302	0.255	0.272	0.46
Generally satisfied, but sometimes complains	Frequency	28569	20205	22598	12174	13880	97426		Generally satisfied, but sometimes complains	0.533	0.516	0.532	0.532	0.428
	% в QQ35_NP	0.533	0.516	0.532	0.532	0.428	0.512		No, my child is completely dissatisfied with the quality of food at school	0.228	0.157	0.189	0.169	0.088
No, my child is completely dissatisfied with the quality of food at school	Frequency	12185	6159	8022	3861	2858	33085		Do not know	0.031	0.025	0.024	0.027	0.023
	% в QQ35_NP	0.228	0.157	0.189	0.169	0.088	0.174
Do not know	Frequency	1651	974	1018	621	742	5006
	% в QQ35_NP	0.031	0.025	0.024	0.027	0.023	0.026
	Frequency	53557	39186	42439	22880	32397	190459
	% в QQ35_NP	1	1	1	1	1	1
									Figure 11
If your child is not satisfied with the quality of food at school, then what exactly is s/he complaining about?
	Russia	FEFD	VFD	NWFD	NCFD	SFD	UFD	CFD	SthFD		Does not like the taste of dishes	0.036
Does not like the taste of dishes	0.616	0.569	0.611	0.627	0.498	0.599	0.682	0.599	0.553		There is not enough variety of dishes	0.087
There is not enough variety of dishes	0.383	0.434	0.384	0.418	0.416	0.393	0.362	0.386	0.39		Too small portions	0.099
Too small portions	0.136	0.19	0.14	0.138	0.124	0.144	0.105	0.146	0.129		There are doubts about compliance with sanitary standards	0.128
There are doubts about compliance with sanitary standards	0.128	0.098	0.138	0.136	0.121	0.123	0.141	0.141	0.12		Experiencing discomfort after eating	0.136
Experiencing discomfort after eating	0.099	0.08	0.097	0.102	0.107	0.1	0.103	0.121	0.091		Does not match the child's perception of healthy eating	0.383
Does not match the child's perception of healthy eating	0.087	0.083	0.084	0.104	0.085	0.085	0.082	0.104	0.107		Not consistent with the child’s diet	0.616
Not consistent with the child’s diet	0.036	0.031	0.035	0.046	0.032	0.031	0.037	0.044	0.044
Figure 12
Is your child satisfied with the quality of service in his/her school cafeteria?
	Russia	FEFD	VFD	NWFD	NCFD	SFD	UFD	CFD	SthFD
Yes	0.501	0.409	0.58	0.524	0.548	0.576	0.489	0.603	0.594
No	0.068	0.085	0.053	0.061	0.055	0.058	0.073	0.052	0.055
It's not always the same	0.378	0.44	0.322	0.364	0.333	0.324	0.382	0.302	0.306
Do not know	0.053	0.065	0.045	0.051	0.064	0.041	0.056	0.042	0.045
Total	1	1	1	1	1	1	1	1	1
If your child is not satisfied with the quality of food at school, then what exactly is s/he complaining about?
	Russia	FEFD	VFD	NWFD	NCFD	SFD	UFD	CFD	SthFD
Not always polite and respectful attitude from the dining room staff	0.281	0.242	0.299	0.259	0.255	0.293	0.311	0.279	0.247
Lack of time for a full meal	0.57	0.574	0.574	0.565	0.485	0.547	0.586	0.561	0.55
Long queues	0.374	0.55	0.26	0.544	0.336	0.392	0.256	0.367	0.379
Lack of dining staff	0.155	0.158	0.157	0.168	0.176	0.139	0.141	0.172	0.168
Figure 13
	Russia	Regional center (regional capital)	Rural settlement
Not always polite and respectful attitude from the dining room staff	0.281	0.235	0.281
Lack of time for a full meal	0.57	0.524	0.423
Long queues	0.374	0.445	0.193
Lack of dining staff	0.155	0.146	0.13
Figure 14
What do you think should be changed in the organization of catering in your child’s school?											None of the above, everything is good	0.188
	Russia	FEFD	VFD	NWFD	NCFD	SFD	UFD	CFD	SthFD		Organize separate meals for students on a budget and for a fee	0.051
Make the menu more diverse	0.487	0.547	0.477	0.495	0.496	0.455	0.478	0.464	0.474		Individualize the menu (introduce a system of pre-ordering dishes)	0.103
Individualize the menu (introduce a system of pre-ordering dishes)	0.103	0.086	0.103	0.113	0.063	0.102	0.118	0.098	0.079		затрудняюсь ответить	0.12
Improve the quality of food	0.316	0.354	0.291	0.33	0.258	0.266	0.337	0.293	0.271		Attract nutritionists to design a school menu	0.133
Organize separate meals for students on a budget and for a fee	0.051	0.058	0.045	0.06	0.041	0.052	0.053	0.044	0.046		Improve the quality of food	0.316
Attract nutritionists to design a school menu	0.133	0.148	0.115	0.149	0.091	0.107	0.146	0.121	0.111		Make the menu more diverse	0.487
Difficult to answer	0.12	0.121	0.115	0.125	0.122	0.116	0.119	0.124	0.12
None of the above, everything is good	0.188	0.129	0.213	0.179	0.202	0.248	0.176	0.223	0.218
Figure 15
Do your children often get poor-quality food in the school cafeteria?
	Russia	FEFD	VFD	NWFD	NCFD	SFD	UFD	CFD	SthFD
Almost weekly	0.081	0.078	0.069	0.073	0.07	0.068	0.099	0.071	0.071
About once a month	0.062	0.072	0.059	0.054	0.042	0.055	0.07	0.051	0.05
Every six months or less	0.045	0.049	0.045	0.047	0.034	0.04	0.045	0.046	0.041
Never	0.448	0.345	0.493	0.454	0.519	0.527	0.4	0.54	0.536
Do not know	0.364	0.456	0.334	0.372	0.335	0.31	0.386	0.292	0.301
Total	1	1	1	1	1	1	1	1	1
Contingency table: QQ13 * QQ35_NP									Figure 16
			QQ35_NP					Total
			Regional center (regional capital)	District center	Small town, not a regional center	Urban-type settlement	Rural settlement				Regional center (regional capital)	Rural settlement
QQ13	Almost weekly	Frequency	5766	2833	3576	1773	1474	15422		Almost weekly	0.108	0.045
		% в QQ35_NP	0.108	0.072	0.084	0.077	0.045	0.081		Once a month	0.075	0.034
	Once a month	Frequency	4004	2378	2743	1542	1116	11783		Every six months or less	0.051	0.031
		% в QQ35_NP	0.075	0.061	0.065	0.067	0.034	0.062		Never	0.333	0.649
	Every six month or less	Frequency	2705	1796	1926	1141	1012	8580		Do not know	0.434	0.24
		% в QQ35_NP	0.051	0.046	0.045	0.05	0.031	0.045
	Never	Frequency	17842	18569	17802	10040	21027	85280
		% в QQ35_NP	0.333	0.474	0.419	0.439	0.649	0.448
	Do not know	Frequency	23240	13610	16392	8384	7768	69394
		% в QQ35_NP	0.434	0.347	0.386	0.366	0.24	0.364
Total		Frequency	53557	39186	42439	22880	32397	190459
		% в QQ35_NP	1	1	1	1	1	1
Figure 17
Contingency table: QQ33_REG * QQ13
			QQ13
	Such cases took place	Never	Do not know
Moscow	0.393	0.3	0.306
Voronezh region	0.322	0.46	0.218
Sevastopol	0.257	0.319	0.425
Krasnodar krai	0.241	0.405	0.354
Republic of Buryatia	0.234	0.261	0.505
Republic of Bashkortostan	0.233	0.357	0.41
Sverdlovsk region	0.224	0.399	0.376
Altai Republic	0.218	0.34	0.442
Krasnoyarsk region	0.217	0.433	0.35
Republic of Karelia	0.214	0.358	0.428
Samara region	0.208	0.414	0.377
Sakhalin region	0.207	0.395	0.398
Omsk region	0.204	0.428	0.368
Kurgan region	0.204	0.413	0.384
Perm region	0.189	0.457	0.355
Tyumen region	0.188	0.397	0.415
Tambov region	0.187	0.501	0.312
Belgorod region	0.186	0.581	0.233
St. Petersburg	0.185	0.397	0.418
Republic of Mari El	0.183	0.468	0.348
Udmurtia region	0.182	0.474	0.345
Kaliningrad region	0.18	0.457	0.363
Nizhny Novgorod region	0.18	0.447	0.373
Khanty-Mansiysk Autonomous Okrug - Ugra	0.179	0.399	0.422
Ivanovo region	0.178	0.511	0.311
Chelyabinsk region	0.176	0.498	0.325
Pskov region	0.175	0.526	0.299
Leningrad region	0.174	0.45	0.376
Novosibirsk region	0.172	0.474	0.355
Republic of Khakassia	0.17	0.544	0.286
Ulyanovsk region	0.165	0.5	0.335
Republic of Tatarstan	0.164	0.476	0.36
Moscow region	0.163	0.439	0.397
Chuvash Republic	0.162	0.544	0.294
Republic of Crimea	0.16	0.532	0.308
Stavropol region	0.16	0.484	0.356
Saratov region	0.159	0.496	0.345
Volgograd region	0.152	0.561	0.288
Karachay-Cherkess Republic	0.152	0.52	0.329
Republic of Sakha (Yakutia)	0.151	0.418	0.431
Transbaikal krai	0.15	0.479	0.371
Bryansk region	0.146	0.671	0.185
Astrakhan region	0.146	0.57	0.284
Penza region	0.145	0.573	0.283
Vologodskaya region	0.143	0.541	0.316
Tula region	0.142	0.626	0.231
Arkhangelsk region	0.142	0.483	0.375
Kirov region	0.141	0.57	0.289
Irkutsk region	0.138	0.59	0.271
Primorsky krai	0.137	0.582	0.282
Amur region	0.137	0.494	0.369
Vladimir region	0.136	0.609	0.255
Ryazan region	0.131	0.653	0.216
Tver region	0.129	0.619	0.252
Republic of North Ossetia-Alania	0.129	0.539	0.333
Altai krai	0.127	0.619	0.254
Tomsk region	0.121	0.595	0.284
Republic of Adygea	0.12	0.636	0.245
Kursk region	0.117	0.687	0.197
Rostov region	0.111	0.608	0.281
Republic of Mordovia	0.11	0.66	0.23
Republic of Kalmykia	0.109	0.608	0.283
Jewish autonomous region	0.108	0.559	0.333
Novgorod region	0.108	0.629	0.263
Republic of Ingushetia	0.102	0.605	0.293
Kaluga region	0.097	0.664	0.241
Kemerovo region	0.089	0.744	0.167
Orenburg region	0.088	0.748	0.165
Smolensk region	0.079	0.753	0.168
FIgure 18
Does the school have a commission on the organization and quality of food?
	Russia	FEFD	VFD	NWFD	NCFD	SFD	UFD	CFD	SthFD
Yes	0.311	0.16	0.359	0.255	0.329	0.397	0.331	0.367	0.354
No	0.119	0.188	0.115	0.112	0.144	0.106	0.097	0.101	0.122
Do not know	0.57	0.651	0.527	0.633	0.527	0.498	0.572	0.532	0.524
Total	1	1	1	1	1	1	1	1	1
Contingency table: QQ17 * QQ35_NP									Figure 19
			QQ35_NP					Total
			Regional center (regional capital)	District center	Small town, not a district center	Urban-type settlement	Rural settlement
QQ17	Yes	Frequency	12261	12733	12256	6462	15547	59259			Regional center (regional capital)	District center	Small town, not a district center	Urban-type settlement	Rural settlement
		% в QQ35_NP	0.229	0.325	0.289	0.282	0.48	0.311		Yes	0.229	0.325	0.289	0.282	0.48
	No	Frequency	6799	4152	4546	3358	3833	22688		No	0.127	0.106	0.107	0.147	0.118
		% в QQ35_NP	0.127	0.106	0.107	0.147	0.118	0.119		Do not know	0.644	0.569	0.604	0.571	0.402
	Do not know	Frequency	34497	22301	25637	13060	13017	108512
		% в QQ35_NP	0.644	0.569	0.604	0.571	0.402	0.57
Total		Frequency	53557	39186	42439	22880	32397	190459
		% в QQ35_NP	1	1	1	1	1	1
Figure 20
	There is a commission	There is no commission
Yes, absolutely satisfied	0.517	0.117
Generally satisfied, but sometimes complains	0.405	0.503
No, my child is completely dissatisfied with the quality of food at school	0.065	0.355
Do not know	0.013	0.025
Do you receive information about the work of the public commission for monitoring the organization and quality of food at school?
	Russia (average)	FEFD	VFD	NWFD	NCFD	SFD	UFD	CFD	SthFD
Yes, on the school website	0.119	0.041	0.121	0.122	0.12	0.143	0.134	0.146	0.139
Yes, at the parent meeting	0.275	0.163	0.326	0.213	0.317	0.336	0.274	0.34	0.333
Yes, at the information stand	0.06	0.02	0.069	0.061	0.077	0.085	0.049	0.092	0.086
Yes, from personal conversations with the administration, class teacher, teachers	0.125	0.07	0.144	0.114	0.132	0.172	0.118	0.165	0.139
Yes, from my child	0.1	0.089	0.104	0.082	0.116	0.121	0.092	0.125	0.1
Yes, from other parents	0.055	0.032	0.06	0.045	0.042	0.07	0.06	0.07	0.049
No, I do not receive any information about the work of such a commission	0.55	0.699	0.504	0.616	0.484	0.492	0.539	0.474	0.493
Figure 21
	Russia
Yes, on the school website	0.055
Yes, at the parent meeting	0.06
Yes, at the information stand	0.1
Yes, from personal conversations with the administration, class teacher, teachers	0.119
Yes, from my child	0.125
Yes, from other parents	0.275
No, I do not receive any information about the work of such a commission	0.55
Figure 22
Are there discussions at a parent's meeting about a healthy lifestyle and the need for a balanced diet by a health worker or other school staff?
	Russia	FEFD	VFD	NWFD	NCFD	SFD	UFD	CFD	SthFD
Yes	0.443	0.294	0.509	0.4	0.515	0.502	0.424	0.541	0.53
No	0.362	0.48	0.315	0.39	0.287	0.333	0.373	0.281	0.302
Difficult to answer	0.196	0.226	0.176	0.21	0.197	0.164	0.203	0.178	0.168
	1	1	1	1	1	1	1	1	1
Figure 23
How often does the school hold events (holidays, contests, fairs, etc.) related to cooking or healthy eating?
	Russia	FEFD	VFD	NWFD	NCFD	SFD	UFD	CFD	SthFD
Monthly	0.086	0.06	0.106	0.06	0.17	0.095	0.061	0.132	0.132
Once in six month	0.19	0.224	0.187	0.169	0.319	0.186	0.144	0.23	0.226
Once a year	0.174	0.264	0.156	0.152	0.191	0.191	0.146	0.165	0.151
Never	0.241	0.205	0.239	0.277	0.107	0.229	0.293	0.186	0.214
So not know	0.309	0.248	0.312	0.342	0.213	0.299	0.355	0.287	0.276
Total	1	1	1	1	1	1	1	1	1

## Sheet: Tables
Contingency table: QQ33_REG * QQ9
		QQ9					Total
		Yes, absolutely satisfied	Generally satisfied, but sometimes complains	No, my child is completely dissatisfied with the quality of food at school	Do not know
QQ33_REG		383	427	91	7		908		Subject of the Russian Fedration	% of parents who report that their child is dissatisfied with the quality of food at school				Subject of the Russian Federation	% of parents who report that their child is dissatisfied with the quality of food at school	Quartile
	Altai Krai	0.422	0.47	0.1	0.008		1		Kemerovo region	0.051	5.1	1	1	Kemerovo region	0.051	1
		408	757	223	83		1471		Ryazan region	0.059	5.9	1		Ryazan region	0.059
	Amur Region	0.277	0.515	0.152	0.056		1		Smolensk region	0.074	7.4	1		Smolensk region	0.074
		156	369	103	18		646		Republic of Ingushetia	0.076	7.6	1		Republic of Ingushetia	0.076
	Arkhangelsk region	0.241	0.571	0.159	0.028		1		Republic of Ingushetia	0.081	8.1	1		Republic of Ingushetia	0.081
		1763	1575	503	126		3967		Kursk region	0.082	8.2	1		Kursk region	0.082
	Astrakhan region	0.444	0.397	0.127	0.032		1		Orenburg region	0.086	8.6	1		Orenburg region	0.086
		623	743	175	16		1557		Novgorod region	0.087	8.7	1		Novgorod region	0.087
	Belgorod region	0.4	0.477	0.112	0.01		1		Jewish autonomous region	0.091	9.1	1		Jewish autonomous region	0.091
		502	424	100	9		1035		Republic of Mordovia	0.093	9.3	1		Republic of Mordovia	0.093
	Bryansk region	0.485	0.41	0.097	0.009		1		Kaluga region	0.095	9.5	1		Kaluga region	0.095
		349	403	88	12		852		Bryansk region	0.097	9.7	1		Bryansk region	0.097
	Vladimir region	0.41	0.473	0.103	0.014		1		Altai krai	0.1	10	1		Altai krai	0.1
		588	729	211	69		1597		Vologodskaya region	0.101	10.1	1		Vologodskaya region	0.101
	Volgograd region	0.368	0.456	0.132	0.043		1		Republic of Kalmykia	0.101	10.1	1		Republic of Kalmykia	0.101
		282	410	80	18		790		Vladimir region	0.103	10.3	1		Vladimir region	0.103
	Vologodskaya region	0.357	0.519	0.101	0.023		1		Primorsky krai	0.103	10.3	1		Primorsky krai	0.103
		58	90	49	5		202		Rostov region	0.104	10.4	1		Rostov region	0.104
	Voronezh region	0.287	0.446	0.243	0.025		1		Chuvash Republic	0.106	10.6	2		Chuvash Republic	0.106	2
		329	361	73	39		802		Republic of Adygea	0.11	11	2		Republic of Adygea	0.11
	Jewish autonomous region	0.41	0.45	0.091	0.049		1		Republic of Sakha (Yakutia)	0.111	11.1	2		Republic of Sakha (Yakutia)	0.111
		943	1553	367	81		2944		Belgorod region	0.112	11.2	2		Belgorod region	0.112
	Transbaikal krai	0.32	0.528	0.125	0.028		1		Tomsk region	0.116	11.6	2		Tomsk region	0.116
		30	43	15	2		90		Karachay-Cherkess Republic	0.119	11.9	2		Karachay-Cherkess Republic	0.119
	Ivanovo region	0.333	0.478	0.167	0.022		1		Kirov region	0.121	12.1	2		Kirov region	0.121
		416	472	127	30		1045		Irkutsk region	0.122	12.2	2		Irkutsk region	0.122
	Irkutsk region	0.398	0.452	0.122	0.029		1		Transbaikal krai	0.125	12.5	2		Transbaikal krai	0.125
		11	6	8	2		27		Astrakhan region	0.127	12.7	2		Astrakhan region	0.127
	Kabardino-Balkarian Republic	0.407	0.222	0.296	0.074		1		Republic of Crimea	0.128	12.8	2		Republic of Crimea	0.128
		687	1204	434	79		2404		Volgograd region	0.132	13.2	2		Volgograd region	0.132
	Kaliningrad region	0.286	0.501	0.181	0.033		1		Chelyabinsk region	0.135	13.5	2		Chelyabinsk region	0.135
		319	441	81	15		856		Pskov region	0.141	14.1	2		Pskov region	0.141
	Kaluga region	0.373	0.515	0.095	0.018		1		Penza region	0.143	14.3	2		Penza region	0.143
		2	3	1	0		6		Republic of North Ossetia-Alania	0.144	14.4	2		Republic of North Ossetia-Alania	0.144
	Kamchatka krai	0.333	0.5	0.167	0		1		Republic of Mari El	0.147	14.7	2		Republic of Mari El	0.147
		879	1065	271	62		2277		Perm krai	0.149	14.9	2		Perm krai	0.149
	Karachay-Cherkess Republic	0.386	0.468	0.119	0.027		1		Tula region	0.15	15	3		Tula region	0.15	3
		1632	634	124	35		2425		Udmurtia region	0.15	15	3		Udmurtia region	0.15
	Kemerovo region	0.673	0.261	0.051	0.014		1		Amur region	0.152	15.2	3		Amur region	0.152
		479	602	152	23		1256		Nizhny Novgorod region	0.154	15.4	3		Nizhny Novgorod region	0.154
	Kirov region	0.381	0.479	0.121	0.018		1		Arkhangelsk region	0.159	15.9	3		Arkhangelsk region	0.159
		54	37	2	2		95		Stavropol region	0.162	16.2	3		Stavropol region	0.162
	Kostroma region	0.568	0.389	0.021	0.021		1		Ivanovo region	0.167	16.7	3		Ivanovo region	0.167
		361	1007	421	31		1820		Novosibirsk region	0.169	16.9	3		Novosibirsk region	0.169
	Krasnodar krai	0.198	0.553	0.231	0.017		1		Leningrad region	0.171	17.1	3		Leningrad region	0.171
		387	760	263	29		1439		Murmansk region	0.171	17.1	3		Murmansk region	0.171
	Krasnoyarsk region	0.269	0.528	0.183	0.02		1		Saratov region	0.173	17.3	3		Saratov region	0.173
		326	849	312	45		1532		Republic of Tatarstan	0.175	17.5	3		Republic of Tatarstan	0.175
	Kurgan region	0.213	0.554	0.204	0.029		1		Tyumen region	0.176	17.6	3		Tyumen region	0.176
		589	426	93	26		1134		Khanty-Mansiysk Autonomous Okrug - Ugra	0.178	17.8	3		Khanty-Mansiysk Autonomous Okrug - Ugra	0.178
	Kursk region	0.519	0.376	0.082	0.023		1		Republic of Khakassia	0.18	18	3		Republic of Khakassia	0.18
		680	1162	394	71		2307		Kaliningrad region	0.181	18.1	3		Kaliningrad region	0.181
	Leningrad region	0.295	0.504	0.171	0.031		1		Krasnoyarsk region	0.183	18.3	3		Krasnoyarsk region	0.183
		4	4	3	0		11		Tambov region	0.183	18.3	3		Tambov region	0.183
	Lipetsk region	0.364	0.364	0.273	0		1		Republic of Bashkortostan	0.185	18.5	4		Republic of Bashkortostan	0.185	4
		3	19	5	2		29		Moscow region	0.188	18.8	4		Moscow region	0.188
	Magadan region	0.103	0.655	0.172	0.069		1		Samara region	0.197	19.7	4		Samara region	0.197
		28	57	70	5		160		Omsk region	0.201	20.1	4		Omsk region	0.201
	Moscow	0.175	0.356	0.438	0.031		1		Kurgan region	0.204	20.4	4		Kurgan region	0.204
		911	1697	634	124		3366		Sakhalin region	0.207	20.7	4		Sakhalin region	0.207
	Moscow region	0.271	0.504	0.188	0.037		1		Ulyanovsk region	0.208	20.8	4		Ulyanovsk region	0.208
		210	451	139	12		812		Republic of Buryatia	0.209	20.9	4		Republic of Buryatia	0.209
	Murmansk region	0.259	0.555	0.171	0.015		1		Sverdlovsk region	0.209	20.9	4		Sverdlovsk region	0.209
		3	3	1	1		8		Altai Republic	0.21	21	4		Altai Republic	0.21
	Nenets autonomous okrug	0.375	0.375	0.125	0.125		1		St. Petersburg	0.22	22	4		St. Petersburg	0.22
		486	963	274	58		1781		Republic of Karelia	0.222	22.2	4		Republic of Karelia	0.222
	Nizhny Novgorod region	0.273	0.541	0.154	0.033		1		Krasnodar region	0.231	23.1	4		Krasnodar region	0.231
		414	549	95	33		1091		Voronezh region	0.243	24.3	4		Voronezh region	0.243
	Novgorod region	0.379	0.503	0.087	0.03		1		Sevastopol	0.246	24.6	4		Sevastopol	0.246
		992	1783	578	65		3418		Khabarovsk region	0.289	28.9	4		Khabarovsk region	0.289
	Novosibirsk region	0.29	0.522	0.169	0.019		1		Moscow	0.438	43.8	4		Moscow	0.438
		449	960	370	60		1839
	Omsk region	0.244	0.522	0.201	0.033		1
		789	545	127	22		1483
	Orenburg region	0.532	0.367	0.086	0.015		1
		5	3	2	0		10
	Oryol region	0.5	0.3	0.2	0		1
		385	495	150	16		1046		Kabardino-Balkarian Republic
	Penza region	0.368	0.473	0.143	0.015		1		Kamchatka krai
		1162	2079	579	61		3881		Kostroma region
	Perm krai	0.299	0.536	0.149	0.016		1		Lipetsk region
		535	661	143	50		1389		Magadan region
	Primorsky krai	0.385	0.476	0.103	0.036		1		Nenets autonomous okrug
		726	1212	324	39		2301		Oryol region
	Pskov region	0.316	0.527	0.141	0.017		1		Republic of Dagestan
		426	373	101	20		920		Republic of Komi
	Republic of Adygea	0.463	0.405	0.11	0.022		1		Republic of Tyva
		221	590	224	30		1065		Chechen Republic
	Altai Republic	0.208	0.554	0.21	0.028		1		Chukotka autonomous okrug
		604	1287	443	61		2395		Yamal-Nenets autonomous okrug
	Republic of Bashkortostan	0.252	0.537	0.185	0.025		1		Yaroslavl region
		2731	10870	3754	615		17970
	Republic of Buryatia	0.152	0.605	0.209	0.034		1
		7	10	8	4		29
	Republic of Dagestan	0.241	0.345	0.276	0.138		1
		236	186	40	64		526
	Republic of Ingushetia	0.449	0.354	0.076	0.122		1
		156	170	37	4		367
	Republic of Kalmykia	0.425	0.463	0.101	0.011		1
		203	672	257	26		1158
	Republic of Karelia	0.175	0.58	0.222	0.022		1
		4	5	0	1		10
	Republic of Komi	0.4	0.5	0	0.1		1
		383	404	120	28		935
	Republic of Crimea	0.41	0.432	0.128	0.03		1
		116	266	67	8		457
	Republic of Mari El	0.254	0.582	0.147	0.018		1
		658	496	122	31		1307
	Republic of Mordovia	0.503	0.379	0.093	0.024		1
		1477	2599	532	172		4780
	Republic of Sakha (Yakutia)	0.309	0.544	0.111	0.036		1
		560	618	219	127		1524
	Republic of North Ossetia-Alania	0.367	0.406	0.144	0.083		1
		385	590	209	10		1194
	Republic of Tatarstan	0.322	0.494	0.175	0.008		1
		0	3	1	0		4
	Republic of Tyva	0	0.75	0.25	0		1
		211	277	109	8		605
	Republic of Khakassia	0.349	0.458	0.18	0.013		1
		373	472	103	42		990
	Rostov region	0.377	0.477	0.104	0.042		1
		380	326	45	10		761
	Ryazan region	0.499	0.428	0.059	0.013		1
		721	1567	576	61		2925
	Samara Region	0.246	0.536	0.197	0.021		1
		1364	3145	1322	170		6001
	St. Petersburg	0.227	0.524	0.22	0.028		1
		781	1018	391	71		2261
	Saratov region	0.345	0.45	0.173	0.031		1
		197	428	173	37		835
	Sakhalin region	0.236	0.513	0.207	0.044		1
		11661	24523	9797	931		46912
	Sverdlovsk region	0.249	0.523	0.209	0.02		1
		111	293	139	22		565
	Sevastopol	0.196	0.519	0.246	0.039		1
		121	53	14	2		190
	Smolensk region	0.637	0.279	0.074	0.011		1
		549	973	308	73		1903
	Stavropol region	0.288	0.511	0.162	0.038		1
		4239	6386	2467	395		13487
	Tambov region	0.314	0.473	0.183	0.029		1
		916	975	171	48		2110
	Tver region	0.434	0.462	0.081	0.023		1
		94	74	22	0		190
	Tomsk region	0.495	0.389	0.116	0		1
		387	394	145	40		966
	Tula region	0.401	0.408	0.15	0.041		1
		268	685	210	27		1190
	Tyumen region	0.225	0.576	0.176	0.023		1
		353	731	196	25		1305
	Udmurtia region	0.27	0.56	0.15	0.019		1
		110	216	87	5		418
	Ulyanovsk region	0.263	0.517	0.208	0.012		1
		9	17	11	1		38
	Khabarovsk region	0.237	0.447	0.289	0.026		1
		2995	6943	2225	335		12498
	Khanty-Mansiysk Autonomous Okrug - Ugra	0.24	0.556	0.178	0.027		1
		148	289	69	4		510
	Chelyabinsk region	0.29	0.567	0.135	0.008		1
		1	3	2	1		7
	Chechen Republic	0.143	0.429	0.286	0.143		1
		432	448	106	13		999
	Chuvash Republic	0.432	0.448	0.106	0.013		1
		1	0	2	0		3
	Chukotka autonomous okrug	0.333	0	0.667	0		1
		10	14	3	1		28
	Yamal-Nenets autonomous okrug	0.357	0.5	0.107	0.036		1
		5	4	3	0		12
	Yaroslavl region	0.417	0.333	0.25	0		1
Total		54942	97426	33085	5006		190459
		0.288	0.512	0.174	0.026		1
