# Supplementary material for: Satisfaction of parents of schoolchildren with various aspects of the food management system at schools: Data from Russia
Source: Data Brief. 2020 May 20;31:105725. doi: 10.1016/j.dib.2020.105725 (PMC7256467; doi:10.1016/j.dib.2020.105725)
Supplement: Supplementary file 3 [file mmc3.xlsx]

## Sheet: Rawdata
respondent_id	QQ1	QQ2	QQ3_1	QQ3_2	QQ3_3	QQ3_4	QQ3_5	QQ3_6	QQ3_7	QQ4	QQ5	QQ6	QQ7	QQ8	QQ9	QQ10_1	QQ10_2	QQ10_3	QQ10_4	QQ10_5	QQ10_6	QQ10_7	QQ10_8	QQ11	QQ12_1	QQ12_2	QQ12_3	QQ12_4	QQ12_5	QQ13	QQ14_1	QQ14_2	QQ14_3	QQ14_4	QQ14_5	QQ14_6	QQ14_7	QQ14_8	QQ15	QQ16	QQ17	QQ18_1	QQ18_2	QQ18_3	QQ18_4	QQ18_5	QQ18_6	QQ18_7	QQ18_8
10750504696	1	1		2						1	2	3	1	2	1									1
10750501430	3	1	1	2	3					1	1	3	1	2	2								8	1
10750500544	6	1	1							1	3	3	1	2	3							7		3
10750499902	6	1	1					6		1	3	2	1	2	3		2			5		7		3
10750496833	3	1	1	2						5	3	3	3	2	1									1						4							7		2	1	1		2			5
10750493888	3	1							7	5	3	3	3	2	1									1						4		2							1	1	1	1	2	3	4	5	6
10750489249	6	1	1							2	1	4	4	2	2						6			3
10750473506	1	1		2			5			1	1	3	4	2	2							7		1						4	1				5				1	1	1		2
10750472840	3	1							7	5	3	3	3	2	1									1						4							7		2	1	1		2			5
10750472233	3	1							7	5	3	3	3	2	2								8	1						4	1								1	1	1	1	2	3	4	5	6
10750468915	1	1	1	2			5			1	1	2	1	1	1									1
10750458391	6	1	1	2						2	1	4	5	3	3					5				4						5			3						1	3	3							7
10750449612	6	1		2						1	2	3	3	2	2					5				1						4					5				1	2	2							7
10750449076	3	1				4				1	2	3	3	3	1									1						4							7		1	1	1	1
10750435149	5	2					5			1	1	2	1	1	3							7		3			3		5	4	1		3						1	1	1		2
10750434058	3	1							7	5	3	5	3	3	1									1						4							7		1	1	1	1	2	3	4	5
10750430965	6	1	1							1	3	2	1	2	2							7		1						4	1								1	3	3							7
10750424382	2	1	1	2						1	3	1	1	3	3		2				6	7		3		2	3	4		1	1		3	4	5				2	2	2							7
10750398556	1	1	1	2						1	2	1	1	2	1									1						4							7		2	1	1		2
10750390370	6	1	1	2		4	5			3	1	3	4	1	1									1						4							7		2	1	1	1		3		5	6
10750379695	4	2					5			1	2	3	1	3	3					5				3			3			5						6			2	3	3		2
10750368348	6	1					5			1	2	1	1	2	1									3		2	3			4	1								1	2	2							7
10750363895	1	1		2						1	2	2	1	2	2				4					3		2				2							7		1	2	1	1
10750363544	6	1				4				1	2	1	1	2	3					5				4
10750362243	6	1	1	2		4				1	2	2	1	2	2					5				3					5	5			3						1	2	2							7
10750355777	6	1		2						1	3	3	1	3	2					5				3					5	4							7		1	2	2								8
10750352776	6	1			3					1	2	2	1	2	3							7		3		2				5		2							1	3	3							7
10750344646	1	1	1	2			5			1	2	2	1	2	1									1						4	1								1	2	1							7
10750324215	3	2						6		1	3	1	1	1	3
10750319204	2	1	1							1	2	2	1	2	2					5				3			3			5						6			2	1	3							7
10750312450	1	1	1	2						1	2	3	1	2	2					5				1						4	1	2							1	3	3		2
10750304651	3	1	1	2						1	3	3	1	2	2								8	1						4	1								1	1	1	1
10750280268	1	1	1	2						1	2	3	1	2	1									1						4							7		1	1	1		2						8
10750256300	3	1							7	5	3	3	3	2	1									1						4							7		1	1	1		2	3		5
10750254204	6	1	1							2	1	3	4	2	3					5				3			3			5	1								1	1	3		2
10750253222	1	1	1							1	3	1	1	2	2					5				3			3	4		1	1		3		5				1	2	2							7
10750250863	7	1		2		4				3	2	3	3	2	2					5				3
10750236893	3	1							7	1	3	3	3	2	1									1						4							7		1	1	1	1	2		4	5
10750228937	3	1							7	5	3	3	2	3	1									1						4						6			1	1	1			3	4
10750226804	6	1	1	2						1	2	2	1	2	2					5				3		2				5						6			2	3	3							7
10750224812	1	1	1	2			5			1	1	4	5	3	1									1						4	1		3		5				1	1	1	1	2
10750222796	3	1	1	2	3					1	3	3	1	1	1									1						4							7		1	1	1	1	2	3	4	5	6
10750221550	6	1	1	2			5			2	1	5	4	2	3		2	3		5		7		3		2				1	1		3						2	2	3							7
10750218398	6	1		2						1	3	2	1	3	3					5				3		2				5	1								2	2	3							7
10750212174	6	1	1	2						2	1	4	4	2	2			3		5				3			3			5			3						2	1	3							7
10750210258	5	2					5			1	3	4	5	2	4									4						4							7		1	1	1	1	2	3	4	5	6
10750207800	3	1							7	1	2	3	3	2	2					5				1						4	1		3						2	2	3							7
10750202541	3	1							7	1	3	3	3	3	1									1						5							7		1	1	1	1		3
10750201469	1	1			3					1	3	3	3	2	2								8	1						5							7		1	1	1		2
10750194426	1	1	1							2	1	4	5	2	2					5				1						5		2							1	2	3							7
10750190376	1	1	1							1	1	3	4	2	1									1						5				4					1	1	1		2
10750189147	3	1		2						1	2	3	1	2	2					5				3			3			5						6			1	1	3							7
10750182141	1	1	1	2		4				3	1	3	2	1	1									1						4							7		1	1	1	1
10750178195	1	1		2						1	1	3	2	2	1									1						5					5				1	1	1			3
10750173620	1	1	1	2						2	1	5	4	1	1									1						4							7		1	1	1	1	2	3		5
10750168131	1	1	1				5			2	3	5	1	2	2							7		1						4	1				5				1	1	1	1
10750159436	1	1					5			1	3	1	1	2	2							7		3
10750158882	3	1	1							1	3	2	1	2	3					5				3	1					4	1								1	2	3							7
10750157653	1	1			3					3	1	3	2	2	1									1						4							7		1	1	1	1
10750155238	1	1	1	2						1	3	3	1	1	1									1						4	1								1	1	1	1	2	3
10750132907	1	1	1	2	3					1	1	3	3	1	1									1						4							7		1	1	1		2
10750132556	3	1	1				5			1	3	1	2	2	2							7		3	1		3			3	1								2	1	1							7
10750131405	6	1		2						1	2	2	1	3	2					5				3		2				5			3						2	3	3							7
10750130086	1	1	1							1	2	5	1	2	1									3				4		5	1		3						1	3	1							7
10750126712	6	1					5			1	3	1	1	2	4									3	1	2	3			4		2	3		5				1	2	1							7
10750123860	3	1	1	2						2	1	5	4	2	2					5				3					5	5	1		3						2	2	3							7
10750117245	3	1	1	2						1	1	1	1	3	1									1						4	1								1	2	3							7
10750116801	6	1	1	2	3					1	2	1	1	2	2							7		3			3			4	1								2	1	1		2
10750112125	6	1					5			1	3	1	1	2	2						6	7		1						4	1								2	2	3							7
10750111852	6	1	1	2						1	2	2	1	2	2					5				3
10750111148	3	1				4	5			1	3	1	2	2	2							7		3	1	2	3			3	1								1	2	1							7
10750111145	6	1	1	2		4				1	2	1	1	2	2			3		5				3	1	2	3	4		1	1		3		5				1	2	3	1	2
10750110584	3	1							7	5	3	3	3	2	1									1						4							7		2	1	1		2	3	4
10750109920	1	1	1	2						1	1	1	1	2	2			3		5		7		3		2	3			1	1		3		5				1	2	2							7
10750106446	1	1	1	2						1	3	3	1	1	2	1				5				3			3		5	1	1								1	2	3							7
10750105610	1	1			3					2	1	2	4	2	2			3						3	1					2			3						1	1	1							7
10750099921	3	2	1	2						1	1	1	1	3	2	1	2			5		7		1						2	1		3						1	2	2	1	2		4	5	6
10750099911	1	1		2			5			1	3	1	1	2	1									1						4							7		1	1	1	1
10750098747	1	1		2						1	2	2	1	3	2							7		1						5	1	2							1	3	3					5	6
10750097363	1	1	1			4	5			1	1	1	1	3	1									1						5	1	2			5				1	1	1	1	2	3
10750094800	6	1					5			4	3	1	2	2	3			3						2		2				3	1								1	3	3	1
10750093661	6	1	1							1	2	1	2	1	2			3	4	5				3	1	2	3			3	1	2	3		5				1	2	3							7
10750088762	4	1		2						2	1	4	4	2	2							7		3		2	3			4	1	2	3	4	5				1	2	3							7
10750086107	3	1							7	5	2	3	3	2	1									1						4								8	1	1	1		2
10750085692	1	1					5			1	3	1	1	2	1									1
10750084640	3	1					5			1	2	1	1	2	1									1						5	1	2	3		5				1	3	3							7
10750084331	3	1					5			2	1	3	1	1	1									1						3	1								1	1	1		2
10750080790	1	1					5			1	2	1	1	2	2							7		1						4	1								2	2	1			3
10750080721	4	1					5			3	1	4	4	3	3						6	7		3	1					5	1								2	2	3							7
10750080404	3	1							7	5	3	5	3	2	1									1						4							7		1	1	1	1	2	3	4	5
10750077160	1	1		2			5			1	3	1	1	2	2							7		1						4						6			1	1	1	1
10750072144	6	1					5			1	1	1	2	3	1									1						4	1								1	1	1	1
10750069438	7	1		2						3	1	5	4	2	2							7		2
10750065235	5	1		2						2	1	3	4	2	2					5				1						2			3						1	1	1				4
10750063513	6	1	1	2		4				1	2	2	1	2	2	1		3		5				3	1	2	3	4		2	1		3		5				1	2	3		2			5
10750057399	6	1		2						2	1	1	4	2	2					5				3			3			4						6			2	3	3		2
10750052015	4	1				4				2	1	1	4	2	1									1						4							7		1	3	3	1
10750039755	6	1	1	2						1	2	2	1	1	2					5			8	1						5		2	3						1	2	3							7
10750036542	4	2					5		7	1	3	1	1	2	3		2			5			8	3	1	2				1	1		3					8	1	2	3							7
10750035458	1	1	1	2						1	3	2	1	1	2					5				1
10750032727	1	1			3					1	3	3	3	2	3					5				3		2				2						6			2	3	3							7
10750032515	7	1	1	2						2	1	5	4	2	2
10750031179	6	1	1	2						1	2	2	1	1	3					5				1						5	1								1	2	2							7
10750028549	4	2							7	2	1	2	1	2	3					5				4						4			3						1	2	3							7
10749999213	6	1			3		5			1	2	1	2	2	2							7		3			3			4	1								1	3	3							7
10749992822	6	1		2						1	1	1	1	3	2					5		7		3	1	2	3	4		2	1		3						2	3	3							7
10749990216	6	1	1	2		4				1	3	3	2	3	2					5				1						5	1				5				1	1	3							7
10749988437	1	1		2						1	3	3	2	2	1									1						4						6			1	1	1	1
10749980286	1	1		2			5			1	2	3	2	2	1									1						4							7		2	1	1		2
10749969178	3	1				4				1	2	1	1	2	3					5				3		2				5	1		3						1	2	3							7
10749964026	3	1		2						1	2	3	3	2	3			3		5	6			2	1				5	5			3	4				8	2	2	3							7
10749950159	3	1	1							1	2	3	3	2	3			3		5	6		8	2
10749901029	1	1		2						1	2	3	1	3	1
10749898925	1	1	1	2						1	2	1	1	1	2					5				1						5		2							2	2	3							7
10749879198	3	1	1							1	2	2	1	3	3					5				3	1					5	1		3		5				1	2	2								8
10749873994	4	1					5			1	3	1	1	2	3							7		3			3		5	5	1								1	2	3							7
10749870004	3	1	1	2		4				1	3	3	2	2	1									1						4							7		1	2	3	1
10749862513	6	1		2						1	2	3	1	2	2					5		7		3		2				2	1		3						1	2	3							7
10749846155	3	1	1							2	3	1	1	1	2					5		7		3			3	4		5			3	4					1	2	1							7
10749845155	4	1					5			1	3	1	1	2	3							7	8	3
10749826835	6	1		2						2	1	4	4	2	1									1						4							7		1	1	1				4
10749821936	5	1		2						1	3	2	1	2	2		2	3		5		7		3	1	2				1	1	2	3	4	5				1	2	2							7
10749787767	6	1	1	2						1	2	3	2	2	2								8	1						4							7		2	1	3		2				6
10749780095	6	1	1	2						2	1	4	5	2	1									4						5	1								1	3	3							7
10749762540	6	2							7	2	3	4	5	3	3					5				4						5						6			1	2	3							7
10749726524	6	2				4				1	2	2	1	3	3					5				2		2				1			3						1	2	1		2
10749718048	3	1		2						1	2	2	5	2	2		2							3
10749665635	4	1	1	2						2	1	5	4	1	1									1						4	1								2	3	3							7
10749600563	6	1		2						1	3	2	1	2	3					5				3			3			2	1		3						1	1	3							7
10749204111	1	1	1	2						1	3	3	2	2	1									1						4							7		2	3	3		2
10749173434	6	1		2	3					1	3	3	1	3	3			3		5	6			2		2	3	4		5			3	4	5				2	1	3							7
10749162039	4	1					5			1	3	1	1	3	2		2		4			7		1						5					5				1	2	3							7
10749076567	6	1		2			5			1	2	1	1	2	2					5				3	1	2	3			5	1	2	3	4	5				1	3	1				4
10749072978	3	1	1							3	1	4	4	2	1									1						4	1								1	1	1		2
10749063154	2	3					5			1	3	1	1	2	2	1								3				4		5						6			1	1	1	1
10749000929	6	1	1							2	1	4	4	1	2						6			3
10748976567	6	1			3					3	3	3	3	1	2								8	1						5						6			2	1	3							7
10748960526	6	1	1	2			5			5	1	3	2	2	2					5				1						1			3						2	3	3							7
10748914811	4	1		2						3	1	5	4	2	3					5				1						4			3						2	1	3								8
10748884137	3	1	1							2	3	5	4	2	2					5				3		2				4	1								1	2	3							7
10748818387	6	1	1	2						3	3	2	1	3	2							7		1						5	1	2	3		5				2	1	3				4
10748754976	1	1	1	2						1	3	3	1	2	1									1						4						6			1	1	1	1	2	3
10748753354	3	1		2						2	1	3	4	2	2	1						7		3	1				5	5	1							8	1	1	2							7
10748751646	5	1		2						3	1	2	1	3	2					5		7		1						5	1	2			5				1	1	3							7
10748716901	5	1	1							1	3	3	3	1	2					5				1						4							7		1	3	1		2
10748712149	3	1		2			5			1	3	3	2	2	3	1		3				7		3	1	2	3			3	1		3						1	2	3							7
10748695640	3	1	1	2			5			1	2	3	2	2	2					5				1						4						6			2	2	3							7
10748679030	3	1	1				5			2	1	5	4	1	2							7		1						4						6			2	3	3		2
10748671600	3	1	1							2	1	4	1	2	3					5				3		2				2			3						1	3	3							7
10748667748	3	1		2						1	2	2	1	2	1									1						4							7		1	1	1		2
10748653098	6	2					5			1	3	2	1	2	3					5				3
10748613558	6	1	1							2	1	5	4	2	2				4					3					5	5					5				1	3	3							7
10748608404	6	1		2						5	3	3	5	2	3		2			5		7		2					5	1	1	2	3						1	3	3							7
10748598932	1	1	1							1	3	3	2	2	2							7		2	1	2				5	1		3						1	1	1		2
10748582676	4	1	1	2			5			1	3	1	1	2	1									1						4							7		2	2	3							7
10748570020	3	1				4				1	3	1	1	2	3		2			5				3	1					5		2	3						1	3	3					5
10748544989	6	1	1							3	1	5	4	2	2			3		5				1						3	1								1	1	3							7
10748514440	1	1	1	2			5			1	3	3	1	2	2					5			8	3		2				5	1				5				1	3	3					5	6
10748514198	6	1		2						1	3	3	3	2	2					5				3		2				5							7		1	2	3							7
10748506995	6	1	1							2	2	1	1	2	2					5				1						4	1								1	2	3							7
10748504216	5	1		2						1	3	3	3	2	2							7		1						4			3						1	3	3							7
10748491161	3	1		2						2	1	4	4	2	4									1						5	1								1	2	2							7
10748490138	6	1	1	2			5			1	3	2	1	2	2								8	1
10748441211	6	1		2						1	3	2	1	2	4									3	1					1			3						1	1	2							7
10748411968	1	1	1							2	1	5	4	2	3					5				1						4			3		5				1	1	2							7
10748366103	3	1		2						1	3	1	1	2	2								8	3		2				5					5				1	3	3							7
10748358411	6	1		2						1	3	3	1	2	1									1						5					5				1	2	3							7
10748354348	3	1	1	2						1	3	3	1	2	2							7		1						5	1								1	1	3							7
10748330098	4	1	1	2						3	1	5	4	2	1									3					5	5						6			2	3	3							7
10748319574	5	1		2						1	2	3	1	3	3						6			2
10748318390	6	1	1	2		4	5			1	3	3	2	1	2					5				1						5							7		1	3	3							7
10748297746	3	1		2			5			1	3	5	2	2	2							7		3		2	3			4	1								1	3	2							7
10748296166	6	1				4				1	3	1	1	2	3					5	6	7		4
10748239606	6	1				4				1	3	5	2	2	2					5				1						4	1								1	2	3								8
10748184634	3	1		2						1	3	1	1	3	2	1				5		7		3		2				1	1		3						2	2	3					5
10748183928	3	1		2						2	1	5	4	2	2					5		7		2				4		3	1		3						2	2	3							7
10748159880	1	1					5			1	3	1	1	2	3					5		7		1
10748155085	4	2				4				1	3	1	1	2	2							7		3		2	3			5	1		3						1	2	2							7
10748080954	4	1	1			4				1	3	2	1	2	2							7		3					5	5	1		3						1	2	3							7
10748072481	3	1		2						3	1	4	4	2	4									4
10748061067	1	1		2						3	1	5	4	2	1									3	1					5							7		2	3	3							7
10748036178	6	2							7	5	3	4	5	2	2								8	4						5						6			2	3	3							7
10747987994	6	1	1	2						2	1	1	2	2	2	1								3				4		2			3						1	1	3							7
10747972219	4	1					5			1	3	1	1	2	3							7		2			3			5			3						1	2	2							7
10747966707	6	1			3					1	2	1	1	2	2						6	7		2		2	3			5	1		3						1	2	3							7
10747940706	6	1			3					2	1	3	4	2	2			3	4					1						5	1				5				2	2	2							7
10747914725	6	2							7	1	2	3	1	3	3				4	5		7		3		2	3			1	1		3		5				2	1	2							7
10747879739	6	2							7	4	3	4	5	2	4									2					5	5			3						2	3	3							7
10747862574	6	1	1	2						1	3	1	1	1	2					5		7		1						4	1		3						1	2	3				4
10747852607	6	1		2						1	3	2	1	1	3					5				3		2				3						6			1	1	1		2
10747835053	6	1			3					2	1	5	4	2	4									3
10747807210	4	2							7	4	2	4	1	3	3		2		4			7		3					5	5	1		3		5				1	2	2							7
10747800527	6	1	1							3	1	5	1	1	2					5	6			1						5	1		3						1	2	2							7
10747794309	3	1	1							3	1	2	1	2	2					5				3			3			3	1								1	2	3							7
10747790106	3	1		2						1	2	3	5	2	2					5				3		2				5			3						1	2	3							7
10747780626	5	1	1							2	1	5	4	2	2					5				1						5	1								2	1	1	1
10747773626	4	1					5			1	2	1	1	2	3							7		3
10747752902	6	1							7	5	2	5	5	2	4									3
10747734372	3	1	1							2	1	4	5	2	2								8	3					5	5		2							1	1	3								8
10747728491	4	1		2						2	1	1	4	2	2							7		1						5	1								1	3	3							7
10747726003	3	1		2						3	1	5	4	2	3					5		7		1						2	1		3						1	1	3							7
10747717314	3	1		2						1	3	1	1	2	1									1
10747692744	6	1	1				5			3	3	1	1	2	2							7		1						4	1				5				1	3	3						6
10747680729	4	1		2						3	2	2	1	2	3					5				3		2				1			3						1	2	3							7
10747675441	4	1				4				1	3	1	1	2	3						6			3
10747669952	6	1		2			5			3	1	1	4	2	3					5				3		2	3			5			3						1	2	3							7
10747667869	6	1				4				1	3	5	1	2	2						6			1						5						6			2	2	3		2
10747663041	1	1	1	2						5	3	3	1	2	2							7		1
10747656115	3	1		2						1	2	1	2	2	2					5		7		3
10747654779	3	1		2						3	1	1	4	2	2					5				3			3			5	1								1	2	3							7
10747643062	4	1		2						3	2	2	1	2	3					5				3		2				1			3						1	2	3					5
10747634167	3	1	1	2			5			1	2	1	1	2	3					5				1						1	1		3						1	2	3							7
10747633359	4	1	1			4				1	3	1	1	2	2							7		3			3			5								8	1	1	1		2		4
10747623378	6	1	1	2			5			1	3	1	2	2	1									1
10747622795	6	1		2		4				1	3	1	1	2	3	1		3		5				2	1	2		4		1			3		5				1	3	3							7
10747606478	6	1	1	2						3	1	4	4	3	2							7		3
10747602327	6	1	1							1	3	1	1	2	2					5				3		2				5	1								1	3	3							7
10747588712	3	1	1	2						2	1	5	4	2	1									1						4							7		1	1	1	1
10747588661	3	1		2						1	1	3	2	2	2					5				3			3			4	1								1	1	1	1	2			5
10747584754	6	1		2						1	3	2	1	2	1									1						5							7		1	3	3							7
10747578422	4	1	1							1	2	2	1	2	2						6	7		3		2				5	1		3						1	3	3							7
10747572527	6	1	1	2						2	1	4	4	2	3					5				1
10747554092	4	3		2						2	1	5	4	2	2								8	4						3			3						1	2	3							7
10747553755	6	1					5			1	3	1	1	3	1									3	1					5			3						2	1	1							7
10747551908	3	1		2						1	3	2	1	3	3			3		5		7		3		2		4		1	1		3		5				1	1	3							7
10747551781	6	1	1			4				1	3	3	1	2	2								8	3		2				5	1								1	1	3							7
10747537955	4	1	1							1	3	3	1	2	2							7		3
10747526282	3	1	1	2						1	2	2	1	2	2							7		3		2				4	1								2	1	3							7
10747517413	4	1	1							1	2	2	1	2	2		2							3					5	5	1							8	1	2	3							7	8
10747515797	6	1					5			1	3	1	1	2	3					5				2	1	2	3			2			3						1	2	3							7
10747500380	6	1	1	2				6		1	2	1	1	3	2					5			8	1						5								8	2	2	3							7
10747488126	5	1	1							1	3	3	3	3	2	1		3		5		7		2	1					1	1		3		5				1	2	2							7
10747487690	6	1				4				1	2	2	1	2	1									1						4			3						2	3	3					5
10747474236	4	2					5			1	2	4	1	2	3	1								3
10747473377	5	1	1							1	3	3	3	3	2	1	2	3		5		7		3
10747464870	6	1		2			5			1	2	2	1	2	2					5				1
10747460455	1	1	1	2						3	3	3	1	1	1									1						4							7		1	1	1		2
10747448990	5	1	1							1	3	3	3	3	3		2	3		5		7		3
10747448412	1	1	1	2						1	2	2	1	2	2							7		3		2				5		2							1	3	3							7
10747447214	3	1				4				1	3	1	1	2	2						6			1						2							7		1	2	3							7
10747440377	4	1	1							2	2	5	5	2	2							7		3		2				4	1								2	2	3							7
10747436191	2	1	1		3					1	2	2	1	1	1									1						5	1								1	2	1		2
10747435859	6	1	1							3	3	1	1	2	2							7		1
10747424714	3	1				4				1	2	1	1	2	2					5				3		2				5			3						2	2	3							7
10747421701	6	1					5		7	5	3	4	1	2	1									1						4	1								2	3	3				4
10747417801	3	1	1							1	3	2	1	2	2							7		3
10747409790	3	1					5			1	3	1	1	2	2							7		1						5	1		3						1	3	2							7
10747409121	6	1					5			1	3	1	1	3	3					5			8	4						5	1		3		5				1	1	3							7
10747398245	6	1	1							1	3	1	1	3	2					5				1						2					5				1	2	3							7
10747397499	4	1	1			4				1	2	5	1	2	2								8	3					5	5	1								1	3	3							7
10747396088	6	1			3					1	3	4	1	1	3		2							2		2				1			3						1	1	1							7
10747395646	4	1		2			5			1	2	2	1	2	1									1						4	1								2	1	2							7
10747383524	6	1							7	1	2	5	1	2	2								8	3			3			4						6			1	1	3							7
10747382156	3	1	1	2						1	3	3	1	1	2							7		3			3			4	1		3						1	1	3		2		4
10747380157	2	1		2						1	3	3	1	1	1									1						4						6			1	2	3							7
10747377237	1	1	1	2						1	1	2	1	2	2			3					8	1						3	1							8	1	1	2							7
10747370975	1	1	1		3					3	1	5	4	2	1									1
10747364007	1	1		2						1	2	2	1	3	3
10747347649	3	1	1	2						2	1	5	4	2	1									1						4							7		2	3	3	1
10747333962	4	2							7	1	2	1	1	2	3	1								2					5	5								8	1	1	2							7
10747330838	1	1		2						3	1	2	4	2	2					5				3		2	3			1			3						1	2	3							7	8
10747316178	4	2							7	5	3	2	1	3	4									2		2	3			4			3						1	2	2							7
10747313107	1	1		2						1	2	3	2	2	2							7		4						5	1								1	1	3							7
10747290351	3	1	1				5			1	3	3	3	1	1									1						4							7		1	1	3		2
10747286823	3	2							7	1	3	3	2	3	3	1
10747270730	6	1		2			5			1	3	1	1	3	2	1		3		5		7		3		2	3			2	1		3						2	1	2							7
10747267617	6	1		2			5			1	3	2	1	2	2			3						3			3			2	1		3		5				2	1	3							7
10747258642	7	2		2					7	1	3	2	1	1	3		2							2				4		1			3						1	1	3							7
10747257669	6	1	1							1	3	2	1	2	3					5				2
10747239290	2	1	1	2		4				1	3	2	1	2	1									1						4							7		2	1	1		2
10747219810	2	1				4				1	2	1	1	2	2							7		1						5	1								1	1	3							7
10747208207	6	1	1	2						1	3	3	1	2	3					5		7		3		2				5	1		3						1	2	3							7
10747207093	6	1	1	2			5			1	3	2	1	2	2							7		3		2				4						6			2	1	1		2		4
10747199393	4	2					5			1	2	1	1	2	3					5				3			3			5	1								1	2	2							7
10747188615	6	1		2			5			1	2	2	1	2	3			3		5				3			3			2			3						1	2	2							7
10747181808	2	1	1	2			5			2	1	5	4	2	1									1						4						6			2	3	3							7
10747179930	3	1		2						2	1	3	4	2	3	1				5		7		2
10747164339	4	2					5			4	2	4	5	3	3			3						4						5		2							1	2	2							7
10747159277	6	1			3		5			1	3	2	1	2	2					5		7		3			3			1	1		3						1	2	3							7
10747144784	1	1				4				1	2	1	1	2	2							7		3			3			5	1								2	2	3							7
10747124272	1	1		2						1	2	3	1	1	1									1						4							7		1	2	2							7
10747111570	6	1	1							2	1	5	4	2	1									1
10747110761	3	1	1	2	3					2	1	5	4	1	1									1
10747104256	6	1		2						1	3	3	1	2	3					5		7		2
10747096842	3	1	1	2	3					2	1	5	4	2	2
10747089793	1	1		2						1	2	1	1	2	2							7		1						1	1								2	1	1	1
10747078179	3	1	1		3		5			1	3	3	1	1	1									1						4						6			1	1	1	1	2	3	4
10747065118	3	1		2						1	3	3	2	2	1									1						5							7		2	2	3	1
10747056286	1	1		2		4				1	3	1	2	2	2								8	1						4	1								1	1	1	1
10747052019	6	1			3					1	2	3	2	3	1									3
10747050518	4	1					5			1	3	1	1	2	2					5		7		3					5	4	1		3						2	1	1				4
10747030517	1	1		2						1	2	3	3	3	2					5				4						4				4					2	3	1		2
10747021912	6	1	1							1	3	2	1	3	2						6			3
10747018320	3	2							7	2	3	5	4	2	3			3		5		7		2					5	1		2							1	2	3							7
10747011844	6	2					5			1	2	1	1	3	3				4	5		7		3		2	3			1	1	2	3					8	1	1	3							7
10747004636	1	1	1							1	1	1	1	1	1									2
10746989441	1	1			3					3	1	4	4	2	2					5				3					5	4							7		2	3	1					5
10746982514	4	1				4	5			4	3	3	2	1	2			3						3			3			2		2	3						1	1	2	1
10746968017	3	1			3					1	2	3	2	2	2					5				3				4		2			3						1	3	3							7
10746960048	6	1	1				5			1	3	2	1	2	3	1	2	3	4	5	6	7		2	1	2	3	4		1	1	2	3	4	5				1	2	2							7
10746957653	4	1			3					1	3	3	2	2	1									1						5					5				2	2	3							7
10746956492	1	1		2						1	2	1	1	2	3	1				5	6			2
10746953123	4	1						6		1	3	4	1	2	3					5				2			3			5	1								1	2	2							7
10746951751	6	1	1	2						1	3	3	2	2	2					5				3
10746948065	6	1	1				5			1	2	1	1	3	3			3		5	6	7		2		2	3			1	1		3		5				2	1	2							7
10746945294	6	1					5			1	2	1	1	1	2							7		3
10746926116	6	1	1							1	2	3	3	2	2					5				3
10746923067	6	1	1							2	1	5	4	1	1									1						4	1		3						1	1	3							7
10746919094	6	1			3				7	2	1	5	4	2	2					5		7		1						5	1		3		5				1	1	3							7
10746911165	6	1	1							2	1	5	5	1	1									1						4	1		3						1	1	1		2
10746911075	6	1			3					3	1	5	4	2	2					5		7		3
10746911034	6	1	1			4				3	1	1	1	3	3	1				5	6	7		3	1		3			1	1		3						2	3	2							7
10746895892	4	1					5			1	2	2	1	1	2					5				1						5	1								1	2	3							7
10746895560	3	1		2						3	1	1	2	2	2		2							3		2	3			3			3		5				1	1	3			3
10746892142	3	1				4				1	2	3	3	2	3					5				3			3			5	1				5				1	1	3		2
10746888254	3	1	1							2	1	5	4	1	1									1						4							7		1	1	3							7
10746884911	6	1	1							2	1	5	4	1	1									3					5	4	1								1	1	3		2
10746870754	6	1	1							2	1	4	4	1	1									1						4	1								1	1	1	1	2		4
10746865132	4	1		2						1	2	1	1	2	2							7		1						4	1								1	1	3							7
10746862341	6	1	1							2	1	5	4	2	2								8	3					5	4			3						1	3	1		2
10746860099	6	1	1	2						1	2	1	1	1	2	1				5		7		3		2				2	1	2	3	4					1	3	2	1
10746852455	6	1	1							2	1	5	4	2	4									3
10746846160	4	1		2						2	1	2	4	2	2					5				1						1	1								2	2	1							7
10746840990	4	1		2						1	1	2	1	2	1									1						4	1								1	1	1	1	2	3
10746840735	3	1		2		4				1	3	5	2	2	2								8	3			3			5	1								1	3	3								8
10746834905	3	1		2						2	1	5	4	1	2					5				3
10746830796	3	1		2						1	3	1	2	2	2			3						1						5		2			5				1	3	3					5
10746819135	3	1		2						2	1	5	4	1	2					5				3
10746807353	4	1					5			1	3	1	2	1	2		2	3						3	1		3			2						6			1	2	2							7
10746784335	1	1		2						2	1	5	4	2	3	1		3						3	1		3			2	1			4				8	1	2	2	1		3		5	6
10746754727	5	1				4	5			1	3	1	2	2	2						6	7		1						4	1		3						1	3	2	1				5
10746753410	6	1				4				1	3	1	1	2	2							7		3			3			4	1				5				1	1	3		2
10746751557	3	1		2						2	2	3	3	2	2							7		3		2				5			3						1	2	3		2
10746748003	3	1					5			1	3	1	2	2	3					5				3	1	2	3			4	1		3						1	2	2							7
10746743121	6	1		2						1	2	1	1	2	3			3		5		7		3	1	2	3			2	1		3	4	5				2	2	2							7
10746739022	4	1	1				5			2	1	1	2	2	2						6	7		3			3			5	1		3						1	3	3					5	6
10746737698	6	1		2						1	2	1	1	2	3
10746736408	3	1					5			1	3	1	2	1	1									3					5	5				4					1	3	3							7
10746682520	6	1			3					2	1	4	4	3	2					5				1						4	1								1	1	3		2
10746676148	1	1	1							3	1	1	4	1	1									1						4							7		1	3	1							7
10746671195	4	1			3					1	3	1	1	2	2					5				1						4	1								1	3	3		2
10746668963	3	1					5			1	2	3	1	1	3					5				1						4	1								2	1	1		2
10746658151	6	1	1							1	2	3	2	2	2		2					7		2	1		3			3	1		3						2	2	2							7
10746656435	3	1		2						1	2	3	1	2	2					5				4						5	1								2	3	3							7
10746651774	3	2					5			1	2	1	1	2	2					5				3
10746628221	4	1	1							3	1	3	1	3	1									1						4						6			2	3	1				4
10746617644	1	1	1							1	3	2	1	2	2					5				1
10746610688	4	1	1	2						3	1	5	4	2	2						6			3			3			5						6			1	2	3							7
10746607835	6	1	1				5			1	3	2	1	3	1									1						5							7		1	2	3							7
10746603686	3	1	1							1	2	2	1	2	2					5				3		2				5			3						1	1	3		2
10746596417	1	1	1							1	3	1	1	2	2
10746560771	1	1				4				1	2	1	1	2	2							7		3			3			5	1								2	2	2							7
10746559710	6	1		2						1	3	1	1	1	1									4						4	1								1	3	3							7
10746541638	6	1		2						3	1	4	4	2	2
10746534833	1	1	1	2						1	3	2	1	2	1									1						5							7		1	2	3							7
10746522474	3	1		2						1	2	1	1	3	3								8	2	1					1			3	4					1	2	2				4
10746506337	6	1		2						1	2	3	1	1	2					5			8	3				4		5			3						2	2	3							7
10746505697	3	1		2						1	2	1	1	3	3	1		3					8	3
10746485476	3	1		2						2	1	5	4	1	1									1						4	1								2	2	1							7
10746310511	5	1		2						1	3	3	3	2	2					5				1						3	1								1	3	1		2
10746283045	5	1		2						1	3	3	3	2	1									1						4							7		1	1	3		2
10746211258	3	1		2			5			1	2	1	1	2	2	1	2	3						3	1		3			3			3		5				1	2	2		2			5
10746165275	5	1	1							1	3	3	1	2	2						6			3	1					4						6			1	2	3							7
10746100533	3	1	1	2						2	1	5	4	2	3					5				1						5	1								2	3	1							7
10746023999	4	1				4	5			1	3	1	1	2	2							7		1						3	1		3		5				1	2	2							7
10746012811	4	2					5			1	2	1	1	2	2							7		3			3			5	1								1	1	3	1
10745998836	3	1			3					1	3	5	2	1	2					5				1						5						6			1	3	3		2
10745994442	1	1					5			1	3	2	1	2	2						6			3		2				4			3	4					1	1	1				4
10745975405	5	1	1	2						1	2	3	3	2	1									1						4	1								1	3	3							7
10745964806	5	1		2						1	1	3	3	1	1									1						4	1				5				1	1	1		2
10745948907	6	1	1			4		6		3	1	3	2	2	2					5				1
10745942809	1	1		2		4	5			1	2	2	1	2	2					5				3
10745926123	6	1		2						1	3	3	1	2	3					5		7		2	1					5	1		3						1	1	3							7
10745924908	1	1			3		5			1	3	3	2	2	1									1						4	1								1	1	3							7
10745901004	6	1					5			1	2	1	1	2	2					5				1						5	1								1	2	2				4	5	6
10745894753	5	1					5			1	3	1	1	3	3	1	2		4	5				2			3	4		4					5				1	2	3							7
10745891080	4	1	1		3		5			1	3	2	1	2	3		2			5	6	7		3		2	3	4		2	1		3		5				1	1	3							7
10745884723	5	1		2						1	3	3	3	2	2						6			2		2				4	1		3						1	3	3					5
10745877612	6	1		2						1	2	2	1	2	3					5				3
10745876442	1	1		2						1	3	3	2	2	1									3			3			4						6			1	1	3							7
10745875327	5	1	1	2						3	2	3	3	3	2					5				4						5			3						2	2	3							7
10745871707	5	1		2			5			1	3	3	3	2	1									1						4							7		1	1	3							7
10745858048	6	1					5			1	2	1	1	2	2		2					7		3		2	3			4		2		4					1	1	3							7
10745855308	5	1		2						1	2	3	3	2	2					5				3		2				2						6			2	1	3							7
10745841709	3	1		2		4				1	2	3	2	2	2							7		1						4							7		2	1	3	1	2		4	5	6
10745834865	2	1					5			1	2	1	2	1	3					5				3		2				5			3						1	3	3							7
10745833991	6	1			3					3	2	3	2	2	2							7		3		2				5						6			1	1	3							7
10745812224	6	1	1	2			5			1	2	2	1	2	2					5				3		2				4	1								1	2	3							7
10745809511	6	1					5			1	2	1	2	3	3	1		3		5		7		2	1	2	3	4		1	1	2	3		5				1	1	2								8
10745809322	6	1	1		3	4				2	1	1	1	2	1									1						4							7		1	1	3	1
10745807327	5	1	1							1	2	3	3	2	2					5				1						4	1								1	1	1		2
10745799053	3	1		2						1	2	3	1	2	1									3		2				5						6			1	3	3							7
10745798844	6	1			3					2	1	5	4	3	3								8	3					5	4	1								1	1	3							7
10745792812	6	1		2			5			1	3	3	3	2	2			3			6			1						3			3						1	2	3					5
10745791233	1	1				4				1	3	3	2	2	3					5				2			3			4	1								1	1	3							7
10745789805	6	1			3	4				1	3	1	2	2	2					5				1						5							7		2	1	3							7
10745788961	3	1	1	2						1	3	3	2	2	2					5				3				4		1	1		3						2	2	3							7
10745779866	6	1	1	2		4				1	2	1	1	2	2			3		5				3	1	2				2			3						1	3	3							7
10745776186	2	1	1	2		4				1	3	1	2	2	1									1						4					5				1	2	3							7
10745774060	6	1		2						1	3	2	2	2	1									1						5	1								1	3	3							7
10745771534	6	2							7	1	3	3	2	2	3				4	5		7		3	1	2	3			5	1		3		5				1	2	3							7
10745759901	4	2					5			1	2	3	1	2	2					5				3			3			5	1				5				1	3	3							7
10745758684	6	2							7	1	3	2	1	3	4									3
10745754153	3	1		2						1	3	3	1	3	3					5				2		2				4			3						2	2	3							7
10745750208	3	1	1	2			5			1	3	3	2	2	1									1						4	1								2	2	3							7
10745749138	6	1		2			5			1	3	3	3	2	2			3			6			3		2				3			3						1	2	3					5
10745745472	6	1			3					2	1	4	4	2	2							7		3
10745741677	3	1					5			1	2	1	1	2	2							7		3			3			4	1								1	3	3							7
10745740836	6	1		2						1	2	3	1	3	2					5				3		2				4	1								2	1	1							7
10745738662	5	2		2						1	3	3	3	2	2						6	7		3				4		5	1								2	1	1			3
10745736342	3	1			3					2	1	3	4	1	1									1						4							7		2	1	3		2		4	5
10745710645	3	1	1	2						2	1	2	4	3	2					5				3	1					5			3						2	3	3					5
10745708710	6	1	1	2			5			1	3	5	1	2	2								8	1						4	1	2							1	2	3							7
10745698092	5	1		2						1	2	3	1	2	3					5				3
10745694977	6	1	1							2	1	4	4	2	2							7		3		2				3	1								2	1	2							7
10745679696	3	1		2						1	2	1	1	2	2				4					3
10745677245	3	1	1							2	1	3	5	3	2							7		1						5						6			2	3	3							7
10745673343	4	1					5			1	3	4	1	2	2					5				1						4			3						1	2	2							7
10745671482	4	2						6		1	2	5	5	3	3	1				5				2		2	3			1	1	2			5				2	2	3							7
10745668592	6	1	1							2	3	4	4	1	3					5				1						4			3						1	2	3							7
10745665238	6	1					5			1	3	1	1	2	1									3	1					5			3						1	2	3							7
10745654861	1	1			3		5			1	3	1	2	3	2							7		2		2	3	4		4	1								1	2	3							7
10745648831	3	2		2						1	3	3	2	3	4									3				4		4						6			1	2	1					5
10745648486	6	1	1	2						1	3	3	2	2	3			3		5	6	7		3	1		3	4		5	1	2	3						1	2	1							7
10745646557	3	1	1							2	2	3	5	3	2							7		3	1					5							7		2	1	3							7
10745637123	3	1	1							2	1	3	4	1	2
10745631825	5	1	1			4	5	6		1	3	1	1	2	1									1						4	1								1	1	3		2
10745614858	4	1					5			1	3	1	1	1	3					5				3			3			5			3						1	2	2							7
10745611488	5	1			3					1	2	3	3	2	2					5	6	7		1						5	1		3		5				1	2	3							7
10745592717	5	1		2			5	6		2	3	1	4	3	2			3		5				3		2	3	4		3	1		3		5				1	2	3							7
10745588973	6	1	1							2	1	5	4	2	2			3		5				3		2		4		4	1		3						1	2	3							7
10745583963	5	1	1				5			1	3	1	1	2	2						6	7		1						4	1								1	1	3	1
10745581362	3	1		2						1	3	3	1	3	3			3		5	6	7		2
10745570163	3	1		2						1	2	2	1	2	1									3					5	4							7		2	2	3							7
10745566531	3	1					5			1	2	2	1	2	2							7		3		2				5						6			2	3	3							7
10745560574	6	1					5			1	3	2	1	3	3					5
10745538856	3	1	1	2						1	2	3	1	3	2					5				3
10745522316	6	1		2		4				3	2	3	4	2	2							7		3
10745517021	6	2					5			1	3	1	1	2	4									1						4						6			1	2	3							7	8
10745506834	6	1				4				1	2	2	1	1	2							7	8	3		2				5	1		3						1	2	3							7
10745506628	6	1	1							2	1	5	4	2	1									1						4		2	3						1	1	1	1	2
10745493592	3	1		2						1	3	2	1	2	1									1						2	1								2	1	1				4
10745490274	6	1					5			1	3	1	1	2	2						6			3			3			4						6			1	1	1		2
10745489502	5	2		2						3	1	3	3	2	2						6			3		2				4	1								2	1	3	1
10745486943	3	1		2						2	1	5	4	2	1									1						4							7		1	3	1		2
10745479835	6	1	1							1	2	2	1	2	2						6			3		2				5	1								2	1	3		2			5
10745476616	3	1		2						1	3	2	1	2	1									1						4							7		1	3	1		2
10745462905	6	1	1	2						3	1	5	4	2	3			3		5				2		2				2			3		5				1	2	3							7	8
10745434451	6	1		2			5			3	1	4	4	2	1									1
10745433112	3	2							7	1	3	3	5	1	3		2	3		5		7	8	2
10745426818	2	1		2						2	1	5	4	1	2							7		1						3	1								1	1	1		2
10745407995	3	1		2						1	2	3	1	1	2							7		1						5	1	2	3						1	2	2	1	2
10745407247	1	1				4				1	2	1	1	2	2							7		3
10745392484	6	1					5			1	3	1	1	2	2					5		7		3			3	4		5	1								1	2	2							7
10745381063	6	1	1				5			2	1	3	2	2	2						6			3			3			4						6			2	1	3		2
10745360848	6	1		2						1	3	1	1	2	2							7		3
10745358548	6	1	1	2						3	1	5	4	3	3	1	2	3		5				3
10745344863	3	1	1				5			2	1	4	4	2	2								8	3
10745337308	5	2		2						3	1	3	3	2	2						6			3		2				4	1								2	1	1		2
10745328926	3	1	1							1	2	3	2	2	2
10745326689	3	1		2		4				1	2	3	2	2	2		2							3	1					4		2							2	1	1		2
10745321312	6	1		2						2	1	1	4	2	2					5				1						5						6			2	3	3							7
10745314937	3	1		2						1	2	3	2	2	2			3					8	3			3			2	1		3						2	2	3							7
10745308554	6	1				4				1	2	1	1	2	2							7		3		2		4		2	1		3						2	2	2					5		7
10745301367	6	1	1	2			5			1	2	3	1	2	2			3		5	6			3	1	2				3		2	3						1	2	2							7
10745298684	5	1		2						1	3	3	3	2	2					5	6			3		2				3	1		3						2	1	1		2
10745262478	1	1	1							2	1	1	2	2	2					5				3			3			2	1								2	2	2							7
10745251092	6	1					5			1	3	1	1	2	2						6			3			3			5						6			2	3	3							7
10745246244	6	1		2						1	2	2	1	3	3						6			3			3			3						6			1	2	2							7
10745241998	5	1		2						1	2	3	3	3	3					5				1						5	1	2							1	3	3				4
10745228406	5	1	1							1	2	3	3	3	3
10745205548	6	1		2						1	3	1	1	2	2		2		4					1
10745193859	6	2		2						2	1	1	4	2	3					5				2
10745192994	3	1		2						1	3	3	3	2	2					5				1						4						6			1	1	3		2
10745190567	6	1		2						1	2	3	3	2	3					5				2		2				5	1								1	2	3							7
10745189841	6	1				4				2	1	5	4	2	2							7		3
10745182325	3	1		2						1	2	1	1	2	3	1		3		5				2
10745178556	6	1	1							1	3	2	1	2	2					5		7		3		2				5	1		3						1	2	3							7
10745171289	3	1		2						1	3	3	3	2	2					5				1
10745167783	1	1			3		5			1	3	3	2	2	1									1						5	1								2	2	2							7
10745167517	5	1		2						1	2	3	2	2	2					5				3
10745164550	6	1		2						1	2	3	1	2	3							7		1						4	1								1	3	3							7
10745159879	1	1		2						1	3	3	1	1	1									1						4							7		1	1	1		2
10745156858	6	1	1							4	1	3	1	2	2							7		1						4	1								1	2	2		2
10745151017	6	1	1			4				3	1	5	4	2	3	1				5				3		2				5	1		3						1	2	3							7
10745134614	5	1	1							1	2	3	3	2	3					5				3	1					4			3						2	1	3		2
10745134429	6	2							7	2	1	4	5	2	3					5				2		2				1			3						2	3	3							7
10745131345	6	1				4				1	2	1	1	1	3					5				2
10745121011	3	1	1	2						1	2	3	5	2	2					5		7		1						4	1								1	1	1							7
10745116874	2	1	1	2			5			1	3	2	1	1	1									1						4							7		1	3	3								8
10745116498	6	1		2						1	2	3	3	2	3					5				3					5	5				4					1	2	3							7
10745114410	3	1		2			5			1	2	3	3	3	1									1						4							7		2	2	1				4
10745106031	3	1	1	2						1	3	3	5	2	1									1						4		2							1	3	3							7
10745094440	6	1	1	2			5			1	3	2	1	2	1									1						4							7		1	1	1		2
10745090409	6	1	1	2						2	1	3	2	2	2	1								1						5							7		1	3	3							7
10745069178	6	1		2						1	3	3	3	2	2					5				1						5	1								1	1	3						6
10745064882	6	1				4				1	2	2	1	2	3					5	6	7		3	1	2	3			5	1		3						1	2	3							7
10745064549	3	2				4				1	3	3	1	3	3	1	2	3		5	6	7		2	1	2	3			1	1		3		5			8	2	2	3							7
10745058605	1	3				4				1	1	3	1	2	2				4					3		2				4						6			1	1	1	1
10745056151	6	1		2						1	2	3	3	2	3					5				3		2				5	1								1	3	3							7
10745050800	1	1	1	2			5			1	3	3	1	2	2					5				1
10745044448	6	1		2						1	3	3	3	1	2					5				1
10745042380	1	1			3					2	1	3	4	2	2					5				3		2				5			3						2	2	3							7
10745040943	3	1	1		3					2	1	3	2	3	1									1						4	1	2							1	1	1		2	3	4
10745035878	5	1					5			1	3	3	3	2	3					5				1
10745031797	6	1					5	6		4	3	4	5	2	2		2							3					5	5					5				1	3	3							7
10745029241	1	1	1	2		4				3	2	2	1	2	1									1						4						6			1	2	3							7
10745022277	6	1		2		4				1	3	2	1	1	2					5		7		1						3	1								1	1	1		2		4	5	6
10745018356	3	1	1			4				2	1	4	4	2	2			3		5				3			3			5						6			1	1	3							7
10745016672	1	1	1	2						1	3	3	1	2	2							7		1
10745013838	4	1		2						1	3	1	2	2	2							7		1						4					5				2	2	1	1
10745012390	3	1		2			5			1	2	3	2	2	1									1						4	1								1	1	1	1	2		4
10745009344	6	1	1	2			5			1	2	3	1	1	4									4						5	1		3						1	2	3							7
10745006732	2	1	1	2			5			1	3	2	1	2	2							7		1						4						6			2	3	3							7
10745001736	3	1		2						1	3	2	2	1	2					5				3	1		3			5						6			1	1	1							7
10744996634	6	1			3					2	1	5	4	2	2					5				3		2				4						6			2	1	1							7
10744985119	6	1	1							1	3	2	1	2	2					5				1						4							7		1	1	1		2
10744983083	4	1	1				5			1	3	3	1	2	3	1								3			3			5			3						1	3	3		2
10744978786	6	1		2		4				1	3	1	1	1	2					5	6			3		2				4	1								1	1	1		2		4	5	6
10744965615	3	1		2						1	3	2	2	2	2					5				1						5						6			2	3	3							7
10744959799	6	2				4				1	2	3	1	2	3					5				3
10744956827	3	1		2						1	3	1	2	2	2							7		1						4	1								1	3	3							7
10744925069	5	1	1							1	3	3	2	3	2			3						2
10744924850	3	1				4				1	3	1	2	3	2						6			3	1	2	3			3								8	2	1	1							7
10744919202	4	1	1		3					1	2	3	1	3	2					5		7		3					5	4	1			4					2	2	2							7
10744914649	3	1		2						1	2	2	1	2	2					5				3			3			5						6			1	1	3							7
10744912847	5	1		2						1	2	3	3	2	2						6			3	1					5			3						1	1	1		2
10744911225	3	1		2						1	3	3	1	2	3					5				3	1					1			3						1	1	1		2
10744885024	6	1		2		4				1	3	3	2	1	2			3		5				1						3	1								1	2	3							7
10744884812	6	1	1		3					1	2	3	1	3	3					5		7		3
10744878860	3	1					5			1	1	1	1	3	3							7		3		2				5	1				5				1	2	2					5
10744878013	5	1		2						1	3	3	5	2	2					5				4						4	1			4					1	1	3		2
10744858809	6	1		2			5			1	2	3	3	2	3			3		5				3		2				5	1		3						1	2	3							7
10744857493	6	1	1							1	2	2	1	2	2							7		3		2				5	1								2	3	3							7
10744845820	6	1	1							1	3	1	1	1	2			3		5		7		3		2	3			5		2	3	4					1	3	3							7
10744838601	6	1		2						1	3	3	2	2	1									1
10744832801	5	1		2						1	2	3	5	2	2					5		7		1
10744832471	4	1		2						3	1	5	4	2	2					5				3				4		5	1								1	1	1		2
10744828674	6	1	1	2						1	2	3	3	2	2							7		1						5	1			4					1	1	3							7
10744818191	4	1		2						1	3	1	1	2	4									1						5			3						1	2	3							7
10744816753	6	1	1	2		4				1	2	2	1	2	2	1				5				3	1	2				3	1		3						1	2	3							7
10744808966	1	1					5			1	3	1	1	2	2		2	3	4			7		3	1	2	3			4	1		3		5				1	2	2					5
10744805051	1	1	1							1	3	1	2	1	1									1
10744799484	1	1	1	2						2	1	2	4	1	2							7		3		2				2	1								1	2	3							7
10744789937	5	1		2						1	1	3	3	2	2					5				3		2				4	1								1	1	1		2	3
10744789655	6	1	1	2			5			1	3	3	5	2	2					5	6			3				4		5			3		5				1	2	3							7
10744782659	3	1	1	2						1	2	3	3	2	2					5			8	1
10744766662	6	1			3		5			1	3	2	1	2	1									1						5	1	2							1	2	3							7
10744765171	1	1	1	2		4				3	2	3	3	2	2					5				1						5	1								1	1	3	1	2
10744760103	5	1		2						1	3	3	3	2	1									4						4							7		1	3	3							7
10744758414	6	1		2						1	2	2	1	2	3					5		7		3			3	4		2	1		3						1	2	3				4
10744748887	6	1					5			1	2	1	1	2	2					5		7		3		2	3			2	1		3						1	1	3							7
10744748743	5	2				4				3	2	1	1	2	2					5				1						5	1								2	1	3					5			8
10744741536	5	1	1	2						1	3	3	5	2	2					5				1						2						6			2	1	3		2
10744734822	6	1		2						1	3	2	1	2	2							7		1						3	1								1	1	1		2
10744718504	1	1		2			5			1	3	3	5	2	2							7		3		2				4	1								1	1	3		2
10744699321	4	2							7	1	3	4	1	2	3	1				5				1						5			3		5				1	1	1		2			5
10744695134	6	1		2						1	2	2	1	2	3							7		3
10744694955	1	1				4				1	2	1	1	3	3					5				2
10744693665	6	1		2						3	2	3	2	2	2			3						1						5	1								1	2	3							7
10744688888	5	1			3					1	1	2	1	2	2					5				3		2				3			3						1	1	3							7
10744664485	4	1	1				5			1	2	2	1	3	3			3		5		7		2	1		3	4		5	1		3						2	2	3							7
10744661416	6	1		2						1	2	2	1	3	3						6			3			3	4		4			3						1	2	2					5
10744649108	4	1	1							1	3	2	1	2	2					5				3
10744648651	6	1			3					2	1	4	4	2	2			3						1
10744633341	5	1	1	2						1	3	3	3	2	2								8	1						5							7		1	3	1				4
10744628443	5	1	1	2						1	3	3	3	2	1									1
10744626617	2	1	1							1	2	3	3	2	2	1		3		5				3		2		4		2			3					8	1	2	2							7
10744618929	3	1	1							2	1	5	4	2	2			3						3				4		5					5				1	2	2				4
10744617745	5	1	1	2						1	3	3	3	2	2								8	1
10744615677	4	1	1	2	3	4				1	3	3	1	2	3		2	3		5		7		3		2				2	1		3		5				1	2	2							7
10744597830	5	1		2						1	3	3	5	3	2			3			6			3		2				5	1								1	3	1	1
10744596010	5	1			3					1	3	3	3	2	2					5				1						5	1	2	3						1	1	1		2
10744576866	4	1					5			2	1	1	1	2	2							7		3			3			3	1		3						1	1	3		2
10744569574	6	1					5			2	1	1	1	2	2							7		1
10744566278	3	1			3					2	1	5	4	2	2					5				1
10744557246	3	1					5			1	2	3	3	2	2					5			8	2	1					1	1		3						1	2	2							7
10744555933	4	1					5			1	2	1	1	2	2						6			3
10744554924	3	1		2		4				2	1	5	4	3	1									1						5						6			2	2	3							7
10744549388	3	1		2						3	3	2	1	1	2					5				1						2	1								1	1	1	1	2
10744536808	5	1					5			1	3	3	1	2	3								8	1						4	1							8	1	3	3							7
10744534259	5	1	1							1	2	3	5	2	3		2	3	4	5	6	7		2		2				1	1	2	3	4	5				1	2	2							7
10744532915	6	2	1							1	2	3	1	2	2						6			3
10744525174	6	1		2						1	2	3	1	2	2							7		1						4							7		2	1	3							7
10744525066	6	1				4				1	3	1	1	2	4									1						4	1								1	3	3							7
10744507500	1	1	1				5			1	2	1	2	1	1									1						4	1								2	1	1		2
10744504641	6	1		2						1	3	2	1	2	2							7		3		2				5	1								1	2	3	1
10744503402	5	1	1	2						1	2	3	3	2	2					5				1						4	1								1	2	1							7
10744500788	1	1	1				5			1	2	1	2	1	1									1						4	1								2	1	1		2			5
10744499211	6	1		2						3	2	3	2	2	1									1						4	1								1	2	3							7
10744495366	3	1					5			1	2	4	1	2	4									1						4			3						1	1	3		2			5
10744494789	1	1	1				5			1	2	1	2	1	1									1						4	1								2	1	1		2			5
10744488548	1	1	1				5			1	2	1	2	1	1									1						4	1								2	1	1		2
10744480801	3	1	1							1	2	3	1	2	2					5				3	1					3	1	2							1	2	3							7
10744479335	3	1		2						1	3	3	5	2	2					5				1						4							7		1	1	2		2
10744475176	1	1			3					1	2	3	1	2	1									3		2				4							7		1	1	3							7
10744471680	1	1	1				5			1	2	1	2	1	1									1						4	1								2	1	1		2			5
10744469050	6	2					5			1	3	4	5	2	3					5				4						4	1	2							1	3	3							7
10744464281	1	1		2						1	3	1	2	2	2					5				3		2	3			2			3						1	2	3							7
10744462534	1	1	1				5			1	2	2	2	1	1									1						4	1								2	1	1		2
10744461225	4	1			3					1	3	3	1	2	2							7		3		2				4							7		1	3	1		2
10744454437	6	1			3					1	2	2	1	3	2						6	7		3	1					2	1								2	2	2							7
10744450677	6	1			3					1	3	1	2	2	2					5				3		2				4							7		1	1	3							7
10744449938	4	1			3					1	3	3	3	2	4									3
10744449290	3	1		2						1	3	3	3	2	2		2							1						4	1								1	2	3							7
10744442401	1	1	1				5			5	1	5	2	2	2					5				1						4			3						1	1	1		2
10744441276	6	1			3					1	3	3	3	2	2								8	1						5	1								1	1	3							7
10744438905	4	1					5			1	3	2	1	2	2			3			6	7		4						5	1		3						1	1	3							7
10744438794	6	1	1							1	2	2	1	2	3							7		1						5	1		3						1	2	3							7
10744437644	3	1		2						4	3	1	1	1	1									1						4					5				1	1	1		2
10744432061	1	1	1	2			5			5	1	5	2	2	1									1						4		2			5				1	1	1		2
10744427958	6	1	1							2	1	5	4	2	1									1						4	1				5				1	3	3							7
10744424765	4	1			3					1	2	3	3	2	2							7		1
10744418223	1	1	1	2						5	1	5	2	2	2						6			1						4	1				5				1	1	1		2
10744414247	4	1			3					1	3	3	3	2	3					5				3
10744413740	3	1		2						1	2	3	3	2	1									3				4		4	1								1	2	2							7
10744412567	6	1	1	2			5			1	3	3	2	2	2							7		1						5							7		2	3	3							7
10744406340	1	1	1	2			5			5	1	5	2	2	1									1						4	1				5				1	1	1		2
10744401232	1	1		2						3	1	3	3	1	2	1								3
10744399376	2	1		2						1	2	3	1	2	3							7		3
10744398799	4	1		2			5			1	2	1	1	2	2		2					7		1						4	1		3	4					1	2	2		2			5	6
10744395219	6	1			3					1	2	3	2	2	2				4					1						5		2							2	1	3							7
10744393792	1	1					5			2	1	2	5	1	2			3						3		2				5	1	2	3	4	5				1	1	1	1
10744392833	6	1			3					1	3	3	1	2	2					5				1						5			3						1	2	3							7
10744391897	3	1	1							3	1	5	4	2	1									1						4	1		3						1	1	3					5
10744391552	7	2		2						2	1	2	3	2	4									2		2				3	1	2	3		5	6			2	3	3							7
10744390883	1	1			3					1	3	3	3	2	2					5				1						4						6			1	2	3							7
10744386750	6	1			3	4	5			1	2	3	2	2	2					5				1						5	1		3		5				1	3	3							7
10744385717	4	1			3			6		2	1	2	1	3	2	1								1						5	1								2	1	2								8
10744380375	5	1		2						1	3	3	3	2	2					5				3					5	5			3						2	2	3							7
10744379903	1	1	1	2			5			1	2	5	2	2	1									1						4	1				5				1	1	1		2
10744373737	5	1					5			1	3	1	2	3	2					5				3			3			4	1								2	3	3	1
10744368077	3	2					5	6		2	3	1	1	2	3
10744366347	5	1		2						1	2	3	1	3	3			3						3
10744358100	6	1			3					1	3	3	3	2	3		2			5				3	1					1			3						1	1	3							7
10744356380	5	1	1							1	3	3	3	2	2								8	1						5						6			1	1	1				4	5
10744355780	3	2		2						1	3	3	3	2	2	1								3				4		2			3						1	1	2					5
10744355745	5	1		2						1	3	3	3	3	3	1	2	3		5		7		2		2		4		2	1	2	3		5				1	2	2							7
10744354711	5	1		2						1	2	3	2	3	2					5	6	7		3		2				2	1		3						2	1	3							7
10744354407	2	1			3					1	1	3	1	2	3			3	4	5				2	1					5			3		5				2	1	2							7
10744352921	5	1		2						1	3	2	2	3	2	1		3		5	6			3	1	2		4		3	1								2	3	3							7
10744350206	3	1	1				5			2	1	3	4	2	1									1						4							7		1	2	2							7
10744345222	6	1	1							3	3	2	1	2	2							7		4						5		2							2	2	3							7
10744344197	3	1			3					1	3	2	1	1	2					5				1						5							7		1	3	3							7
10744343883	3	1		2						3	1	5	4	3	1									1
10744343577	6	1	1	2						1	2	3	3	3	2		2							4						5				4					2	2	2							7
10744341074	5	1			3					1	3	3	3	2	1									1
10744340790	1	1		2						1	3	3	1	2	1									1						4							7		1	1	3		2
10744338868	5	1		2						1	3	3	3	2	2						6			3		2				4	1		3						1	1	3					5
10744327882	3	1		2						1	3	3	5	2	2					5				1
10744323097	6	1			3					1	2	3	2	2	2							7		1						5	1								2	2	3							7
10744322973	5	1				4				2	1	2	1	1	1									1						4							7		1	1	1		2
10744317563	3	1	1	2						1	2	3	3	2	2					5				4
10744316998	6	1		2						1	2	3	3	2	2					5				1
10744316059	3	2	1							2	1	4	4	2	3			3		5				2	1	2	3	4		5	1	2	3						2	1	3						6
10744315971	1	1		2						2	2	1	1	3	2					5	6			3
10744314774	6	1			3	4				1	2	3	2	2	2					5				1						5			3						1	2	3							7
10744314640	3	1		2			5			3	2	2	1	2	2							7		3			3			5	1	2							1	2	3							7
10744312758	6	1				4				1	3	1	1	3	2	1				5	6	7		3
10744312699	1	1		2						1	2	1	1	2	2							7		1						4	1								1	1	3		2
10744310802	5	1			3					1	2	3	3	2	2							7		3		2				3		2							1	2	3							7
10744309723	5	1			3					1	2	3	2	3	2					5				3
10744309307	6	1			3	4				1	2	3	2	2	2					5				3
10744305576	4	2							7	1	3	1	1	2	3	1				5		7		3
10744304554	6	1	1	2						1	2	2	1	3	3					5	6	7		2		2				5	1		3						2	2	2							7
10744304247	6	2	1							1	3	3	1	3	3		2			5				3	1					2	1		3		5				1	2	3							7
10744302535	1	1		2						3	2	3	3	2	2					5				1						4	1		3		5			8	1	2	2							7	8
10744300070	3	1	1							1	3	2	1	2	1									1						4							7		1	2	3							7
10744297650	2	1		2						2	1	4	4	2	2					5				1						4	1								1	3	1	1
10744294823	6	1					5			1	3	1	1	3	2							7		3			3			5	1		3						1	2	3							7
10744292246	6	1		2						1	3	3	1	1	2					5				4						5	1		3		5				1	1	2							7
10744291352	6	1	1							1	3	2	1	2	2					5				1						5	1		3						1	2	2							7
10744289679	4	2							7	5	3	4	5	2	3					5				4
10744289196	4	1			3					1	2	1	1	2	3					5		7		3
10744288143	2	1		2						2	1	4	5	2	1									1						4	1								1	1	1	1
10744288084	3	1	1							3	2	2	1	2	2							7		3
10744287758	1	1	1							1	2	2	1	3	2							7		1						5					5				2	1	3							7
10744286974	3	1		2		4				1	3	1	1	2	1									1						4			3						1	1	3		2
10744284244	2	1			3	4				3	1	2	4	2	2	1	2					7		1						4	1								1	1	3	1
10744284010	6	1		2						1	2	1	2	2	1									1
10744283597	1	1	1	2						1	2	3	3	3	2					5		7		1						4	1		3						2	2	3							7
10744270339	6	1					5			1	3	1	1	2	1									1						4				4					1	3	3							7
10744268511	6	1		2						2	1	5	4	1	3						6			1						4	1								1	3	3							7
10744267930	4	1					5			1	2	1	1	2	3		2							2	1	2	3			5	1		3	4					1	3	3							7
10744266547	3	1	1			4	5			3	3	2	1	2	1									4						4							7		1	1	3							7
10744265534	3	1	1	2						1	3	1	1	2	2		2			5				3		2				5	1	2	3		5				1	2	3							7
10744262177	3	1	1							1	3	1	1	2	1									1						4							7		1	1	1		2
10744258346	2	1				4				1	2	2	1	2	2					5				1						4	1								1	3	3					5
10744258344	4	1			3					2	1	4	4	2	2					5				3
10744255518	6	1			3					1	3	3	2	2	2					5		7		3	1					5	1	2							1	2	3							7
10744251405	2	1		2						1	3	1	2	1	2					5				1						4	1								1	3	3		2
10744251146	1	1			3					1	3	1	1	2	2							7		1						4	1								1	1	1				4
10744250027	3	1	1				5			1	3	1	1	2	1									1						4							7		1	1	3	1
10744243457	1	1			3					2	1	1	1	2	1									1
10744241171	6	1		2			5			1	3	2	1	3	2					5	6	7		3
10744240223	3	2					5			1	2	2	1	2	3					5				3		2	3			1			3						1	2	3							7
10744239683	3	1		2						2	1	5	4	2	2						6			1						4								8	2	3	3		2
10744237999	2	2					5			1	2	3	1	2	2					5				3		2				5				4					2	2	3							7
10744237169	3	1	1			4				1	1	5	4	2	2					5				3					5	4							7		1	2	3							7
10744236802	3	2	1				5			3	3	2	4	2	1									1						4			3						2	1	1		2
10744236183	6	1	1							2	1	5	4	2	2					5	6	7		3	1					1	1		3						2	3	3							7
10744235985	1	1	1	2						1	3	2	1	2	1									1						4							7		2	1	1		2	3
10744235514	3	1		2						3	2	3	2	2	2					5				3		2				5			3						1	2	2							7
10744235276	3	1		2	3					1	3	2	1	2	1									1						4	1								1	1	1		2
10744234990	6	1	1							3	3	2	5	2	3					5		7		3		2				5	1		3						1	2	3							7
10744234415	1	1		2						1	2	1	1	2	1									1						4	1			4					1	1	3	1
10744234301	1	1		2						2	1	1	1	2	1									1						4							7		2	1	1		2
10744233605	2	1	1	2						1	3	1	2	2	1									1						4							7		1	1	3					5
10744233213	1	1		2						2	1	2	2	2	1									1						4							7		1	1	1	1
10744232917	3	1	1	2						1	3	1	2	2	1									1						4							7		1	1	3					5
10744232670	1	1		2						1	3	1	2	1	2					5				3			3			4	1								1	1	3							7
10744232641	3	1		2						2	1	1	2	2	2					5
10744231103	5	1		2						2	1	5	4	2	2						6			3					5	4							7		1	1	1				4
10744230704	6	1		2		4	5			1	2	1	2	3	2								8	3		2	3			4							7		1	3	3	1
10744230434	1	2					5			1	3	1	2	2	2			3	4		6	7		3		2	3			4	1		3						1	3	3							7
10744230366	1	1	1							2	1	2	2	2	2							7		1						4	1								1	1	1	1				5
10744229881	3	1		2						1	3	2	2	2	2					5	6	7		3		2	3			4		2	3		5				1	1	3		2		4	5
10744227634	2	1		2						3	2	2	1	2	2							7		3	1					5	1				5				2	3	3							7
10744226103	3	1					5			1	3	3	2	2	2					5		7		3			3			4	1		3						1	3	3							7
10744225335	6	1					5			1	2	1	1	2	3					5				3	1					5						6			1	3	3							7
10744224405	2	2					5			1	2	1	1	2	2					5				3			3			1		2							2	2	3							7
10744221503	4	1	1				5			3	2	1	4	2	2							7		3			3			5				4					2	3	3							7
10744220577	5	1		2						1	2	3	3	2	2					5				1						4						6			2	3	1							7
10744219763	7	1					5		7	5	3	5	1	2	3					5			8	2		2	3	4	5	5			3						1	1	3							7	8
10744217923	5	1		2						1	3	3	3	1	1									1						4							7		1	1	1	1
10744216842	4	1				4				1	2	3	1	2	2							7		1
10744215718	3	2					5		7	1	3	3	1	2	4									2					5	4	1								1	1	3	1
10744213539	4	1	1		3		5			1	3	2	1	2	2					5	6	7		1						2	1		3		5				1	1	3							7
10744211857	1	1			3					1	3	3	5	2	2							7		1						4	1								1	1	3							7
10744211852	1	1	1							1	3	1	1	2	2						6			1						5	1								1	3	3							7
10744210306	6	1	1				5			1	3	2	1	1	1									1						4							7		2	1	3							7
10744209430	6	1	1	2						2	1	3	4	2	2					5	6	7		3		2				5	1								1	2	2							7
10744208821	3	1		2			5			1	3	2	1	2	2					5				1
10744208305	3	1			3		5			2	1	5	4	2	2					5				3
10744207513	3	1			3					1	3	2	5	2	2								8	3
10744204871	3	1	1							1	3	2	1	1	2					5				3
10744204291	6	2				4				1	2	3	1	2	2							7		3	1		3			2	1								1	1	1		2
10744201693	1	1			3					1	3	3	3	2	2					5				1
10744201303	1	1	1							1	3	1	1	2	2							7		3
10744199777	5	2							7	1	3	3	3	2	3					5				1						5						6			1	1	3							7
10744199742	3	1	1	2						2	1	5	4	2	2						6			1						4								8	2	1	3								8
10744199642	4	1	1							1	3	1	1	2	3					5				3		2				1			3						1	2	3							7
10744198803	6	1	1	2						2	1	4	5	2	4									3					5	5	1								1	3	3							7
10744198719	6	1		2						3	1	2	4	2	2							7		3
10744197162	4	2				4				1	2	1	1	2	3					5				3		2				4			3						1	2	2							7
10744195191	6	2	1	2						1	2	3	3	2	2				4					3		2	3			2					5				1	2	3							7
10744192296	4	1	1	2						1	3	2	1	2	2	1				5				3		2				2	1		3						2	2	3							7
10744191537	4	1					5			1	2	2	1	3	3					5		7		2	1	2				1	1		3						1	2	2							7
10744189950	4	1	1	2						1	3	3	1	2	1									3
10744184087	6	1	1							1	2	2	1	2	2					5				1
10744183996	4	1	1							1	2	2	1	2	2							7		1						5	1		3		5				2	2	3							7
10744183256	1	1	1	2						1	3	2	2	2	2					5				3		2	3			1			3						1	2	2							7
10744181912	1	1	1	2						1	3	2	1	2	3	1								1
10744181752	4	2							7	1	2	4	5	3	3					5				1						5			3						2	2	2							7
10744176254	2	1		2						1	2	1	1	2	1									1						4	1								1	1	1				4
10744174491	1	1			3					1	3	3	1	2	2							7		3
10744174368	3	1	1				5			1	3	2	1	2	2					5				1						1			3						1	1	1				4
10744173089	4	1		2	3					1	2	3	1	2	2							7		4						5	1								2	2	3							7
10744173079	4	1				4	5			1	2	2	1	3	2					5		7		3		2				5	1		3						1	2	2							7
10744172203	6	2							7	1	2	1	1	2	4									3		2	3			5	1		3	4	5				2	2	3							7
10744171852	4	1		2						2	1	5	4	2	3					5				4						1			3						1	1	3	1
10744170729	6	1					5			1	3	1	1	2	2					5				1						5						6			1	2	3							7
10744167510	6	1		2						2	1	4	4	2	2					5				3			3			5							7		1	2	3							7
10744166976	6	1					5			1	3	1	1	2	2					5				1
10744166663	1	1	1	2						1	2	2	1	2	2							7	8	3	1					4						6			1	1	3							7
10744166404	6	1					5			1	3	1	2	2	3								8	3		2	3			5	1							8	1	2	3							7
10744165053	6	1	1	2						1	3	3	2	2	2	1								3			3			5	1								2	2	3							7
10744164590	6	1		2						1	3	3	2	2	2								8	1						5	1	2							1	2	3							7
10744162326	6	1		2			5			1	3	3	2	1	2					5	6			1						4	1					6			1	2	3							7
10744159962	4	1		2			5			1	3	2	1	2	2							7		1						4	1								1	2	1				4
10744159297	6	2					5			1	2	2	1	2	3					5		7		2	1					5	1								2	2	3							7
10744156321	2	1		2			5			1	3	3	1	2	2						6	7		1						3	1								1	3	1							7
10744155807	6	1	1							1	3	1	1	2	2					5				3
10744153542	6	1	1				5			3	3	3	1	2	2					5		7		1						5	1		3		5				1	1	3		2	3	4
10744152760	4	1			3					1	3	2	1	2	2					5	6	7		3		2		4		4	1		3	4	5				1	1	1							7
10744150799	3	1	1				5			2	1	5	4	2	2					5				3		2				5	1								2	2	1	1	2
10744150194	3	1		2						1	3	3	3	2	2								8	1						4	1								1	1	3		2
10744149425	2	1		2						1	3	3	3	2	2							7		3		2				3	1								2	1	1		2
10744145705	6	1					5			1	3	1	1	2	3			3		5		7		3			3			5	1								1	3	3							7
10744142961	4	1	1							1	3	2	1	1	2							7		3					5	4	1								1	1	1		2
10744142260	4	1	1	2						2	1	4	4	2	2					5		7		3				4		5			3						1	1	3							7
10744141810	3	1		2						1	3	2	1	2	2							7		1						4	1								1	2	3							7
10744137686	3	1		2						1	3	2	1	2	2							7		3
10744136017	3	1	1	2						1	2	1	2	1	1									1						4	1								1	2	3							7
10744133782	4	1		2						1	2	3	1	1	2					5
10744129370	3	1		2						3	1	5	4	2	1									1
10744126230	6	1				4				1	2	2	1	2	2					5				1						4		2							2	1	3							7
10744125476	3	1	1	2						2	1	5	4	2	2					5				1						4						6			2	2	3							7
10744120106	3	1		2						1	3	3	1	2	2								8	1						4	1								1	1	3								8
10744116918	4	1	1	2						1	2	3	2	3	3		2		4	5				3		2				1	1	2							2	2	2							7
10744116683	6	1		2						1	3	3	2	2	3					5				3			3			4	1								1	2	3							7
10744114962	3	1			3					1	2	3	1	2	2							7		1						4						6			2	2	1	1
10744110488	3	1		2						3	1	3	4	2	1									4						5	1								1	1	3				4	5
10744108450	4	2							7	1	3	4	1	2	3			3						4						5			3						1	3	1	1	2
10744108276	6	1	1							2	2	5	4	2	2	1		3				7		3		2	3			5	1		3					8	1	2	3							7
10744105393	6	1			3					1	3	2	5	2	2								8	3
10744104181	3	1		2						1	2	3	1	1	1									1						4	1								1	1	1	1	2	3	4
10744103216	1	1	1							1	3	1	1	2	2							7		3
10744103168	3	1		2						2	1	5	4	2	3					5				3	1				5	1	1		3						1	1	3							7
10744101678	5	2		2						1	1	3	1	2	3					5				3				4	5	5	1		3						1	2	3							7
10744100314	3	1				4	5			1	3	1	1	2	2					5				1						4	1		3						1	3	1	1	2	3	4		6
10744097290	4	1				4				1	3	1	1	1	3					5		7		3			3			1	1		3	4	5				1	2	3							7
10744095833	6	1		2						1	3	3	3	2	1									1						5	1				5				1	3	3							7
10744091427	3	1		2						1	2	3	1	2	2					5				3		2				3			3						1	1	3					5
10744088196	6	1		2						1	1	3	3	2	2							7		1						5	1								1	1	3				4
10744087200	3	1	1	2						2	1	5	4	2	2					5				3		2				5			3						1	1	3							7
10744083043	3	1				4				1	3	2	1	2	2					5				3
10744082777	3	1	1							3	1	4	4	1	2								8	1						4	1								1	1	1		2
10744080230	3	1			3					1	2	2	1	2	2					5				1						5						6			1	1	3		2
10744075277	4	2					5			1	2	1	1	3	3					5		7		3		2				5	1		3						1	3	2							7
10744072188	3	1	1							1	2	3	1	2	2		2	3				7		3		2				5	1		3						1	2	2							7
10744069764	3	2					5		7	1	3	2	1	2	3					5				2	1	2	3			1	1		3		5				1	1	2							7
10744067643	3	1		2						3	1	5	4	2	1									1
10744062277	6	1		2						3	1	2	4	2	2					5				3	1					5			3						1	3	2							7
10744057932	4	1			3		5			2	1	5	1	2	2							7		1						5	1								2	2	1							7
10744057195	3	1			3		5			3	1	1	4	2	1									3		2				4							7		1	1	1							7
10744055952	1	1							7	2	1	4	5	2	3					5	6			3					5	1								8	2	2	3							7
10744049525	1	1	1							1	1	1	1	2	2							7		3					5	5						6			1	1	1							7
10744047886	6	1		2						1	3	1	1	2	2					5				3					5	5	1								1	2	3		2
10744047108	6	1			3	4				1	3	3	2	2	2					5				3			3			5			3						1	2	3							7
10744045533	3	1		2						1	3	2	1	2	3		2	3		5				1						3			3						1	3	3							7
10744044868	6	1		2						2	1	5	4	3	2						6			3
10744043489	1	1			3					1	3	3	2	2	2				4					1						5						6			2	3	3							7
10744041614	3	1			3					1	2	3	1	2	1									1						5							7		1	1	3						6
10744032232	6	1			3		5			2	1	3	1	2	2		2							1						4							7		2	1	1		2
10744031997	3	1		2						1	2	3	2	2	2								8	3		2	3			5	1		3						1	2	3		2
10744031539	6	1		2				6		3	2	3	2	1	2							7		3			3			5	1								1	2	3							7
10744024559	6	1			3		5			2	1	3	1	2	2							7		1						4	1								1	1	1		2
10744020356	3	1		2						1	2	2	1	3	2					5				1						5	1							8	1	1	3							7
10744018293	6	1			3		5			3	1	2	4	2	2					5		7		3			3			3	1						7		2	3	3							7
10744015684	6	1			3		5			1	3	3	1	2	1									1						4	1								1	1	1	1
10744012191	6	1		2						1	3	3	1	2	1									1
10744007549	3	1		2						3	1	5	4	2	2						6			3
10744002578	3	1		2						1	3	3	1	2	2								8	1
10744000587	1	1	1	2						1	3	3	1	1	2							7		1						4	1				5				1	2	3	1	2	3	4	5
10743999018	3	1		2		4				1	1	3	1	1	1									1						4	1								1	1	2		2			5
10743997823	6	1	1			4				2	1	1	4	1	2							7		1						4	1								1	1	3							7
10743994511	3	1		2						1	2	2	1	2	3					5				3				4		4	1								2	3	2							7
10743983639	1	1		2						1	3	3	1	1	2							7		1						5	1				5				1	1	1							7
10743982405	6	1	1	2						3	1	1	2	2	3	1				5				3	1					1			3						2	3	3							7
10743980482	6	1		2						1	2	2	1	3	3					5		7		2		2				5	1			4					1	2	2							7
10743973156	1	1				4				2	1	1	1	2	1									1						5							7		1	1	3					5
10743963446	3	1		2						1	3	1	1	1	1									1						4							7		1	3	3		2
10743949404	6	1				4				1	2	1	1	2	2							7		3
10743939127	1	1			3					3	1	3	4	1	2							7		1						4	1								1	1	1		2
10743938194	3	1			3					2	1	5	4	2	2					5				1						2	1								1	2	3							7
10743935693	5	1			3					3	1	4	4	2	1									1						4							7		2	1	3							7
10743934204	1	1	1							1	3	3	1	2	1									1
10743924176	5	1			3					3	1	4	2	2	1									1						4							7		2	1	1					5
10743910136	3	1		2						1	3	1	1	1	1									1
10743896223	6	1							7	1	1	3	1	2	3
10743877841	6	1		2						1	3	3	2	2	3					5				4
10743874052	3	1	1							1	2	3	2	2	2	1								1
10743849488	4	1		2	3					1	3	1	1	2	1									1						4	1								1	3	3							7
10743847896	6	1	1							3	1	5	4	2	2						6			3
10743834108	6	1							7	1	3	4	5	2	3					5				3	1					5						6			2	3	3				4
10743815916	6	1				4				1	2	1	1	2	2							7		1
10743801528	4	1	1	2			5			1	2	3	2	2	2			3						3	1		3	4		5	1		3						1	1	3							7
10743797976	6	1		2			5			2	1	4	4	2	2			3						2		2				5	1								2	1	3							7
10743793385	6	1			3					1	3	3	1	2	1									1
10743791623	6	1		2						2	1	4	4	2	2
10743790925	3	1				4				1	3	1	1	2	2
10743789273	6	1		2		4				1	2	2	1	2	3	1				5	6			3		2	3			2	1		3		5				1	3	3	1			4	5
10743782291	1	1	1							1	2	4	1	2	2					5				1
10743778350	3	1		2						3	1	4	4	2	3			3						2
10743765990	1	1							7	1	3	1	1	1	1									1						4							7		1	1	1	1
10743760819	5	1	1							1	2	2	1	2	2
10743756319	6	1	1							1	2	2	1	1	1									3
10743747064	3	1	1		3					2	1	1	2	1	1									1						4							7		1	1	1		2
10743742031	4	1	1	2						3	1	4	4	1	1									1						5								8	1	2	3							7
10743732145	1	1			3		5			1	3	1	1	2	2			3		5				3		2	3	4		5	1		3						1	1	1							7
10743723339	3	1	1	2						1	3	3	1	3	3					5				3					5	5			3						2	2	3		2
10743718792	1	1	1			4				1	2	3	2	2	2					5				3	1					3	1								2	1	1		2
10743716327	3	1		2						2	1	4	4	3	3				4					3				4		2				4					2	1	1	1			4
10743614572	4	1	1	2						1	3	3	1	1	2								8	3					5	4						6			1	1	3		2
10743608026	4	1	1	2			5			1	2	3	1	1	1									1						4						6			2	1	1		2
10743599872	4	1	1	2			5			1	2	3	1	1	1									1						4							7		2	1	1		2
10743590750	4	1	1	2			5			1	2	3	1	1	1									1						4						6			2	1	1		2	3	4		6
10743580845	4	1	1	2			5			1	3	3	1	1	1									1						4							7		1	1	1		2
10743574446	6	1	1							2	1	5	4	2	2							7		3
10743571942	4	1	1				5			1	3	3	1	1	1									1						4						6			1	1	1		2
10743559937	4	1	1				5			1	3	3	1	1	1									1						4						6			1	1	1		2
10743546031	4	1	1				5			1	3	3	1	1	1									1						4						6			1	1	1		2	3	4	5	6
10743529544	4	1	1	2						1	2	3	1	2	1									1						4							7		2	1	3		2			5
10743498399	4	1	1	2			5			1	3	3	1	2	2								8	1						4						6			2	1	3				4
10743475567	1	1					5			1	3	1	1	1	1									1						4					5				1	1	1		2
10743461461	1	1	1				5			1	3	1	1	1	1									1						4						6			1	1	1		2
10743449285	1	1					5			1	3	1	1	2	1									1						4	1				5				1	1	1		2
10743436168	6	1		2						1	3	3	3	2	2						6	7		3		2				5	1				5				1	3	3							7
10743430608	1	1					5			1	3	1	1	2	1									1						4		2			5				1	1	1		2		4
10743399858	3	1	1							1	3	2	1	2	2					5				4						4	1				5				1	2	3							7
10743395862	2	1	1				5			1	3	1	1	2	2					5		7		1						4			3						1	2	3							7
10743395140	1	1		2						1	3	2	1	2	1									1						4							7		1	2	2							7
10743386834	3	1					5			1	3	1	2	2	1									1						4							7		1	1	3	1
10743351796	1	1		2		4				1	3	2	1	2	1									1						4					5			8	1	2	3							7
10743336765	3	1		2						1	2	1	1	2	1									1						5	1		3						1	3	3	1	2
10743332977	4	1		2						1	2	3	1	2	2					5		7		1						4	1								1	2	3	1	2			5
10743298227	3	1	1							1	3	2	1	2	1									1
10743290385	6	1					5			5	2	1	1	2	1									3			3			4							7		2	1	3							7
10743286387	1	1		2			5			1	1	2	1	2	1									1
10743280978	6	1			3					1	2	3	2	2	2					5		7		1						3	1	2						8	1	3	3							7
10743278049	3	1	1	2			5			1	2	3	2	1	3					5		7		1						5	1	2	3						1	2	3			3
10743270811	6	1		2						3	3	1	1	1	2								8	1						4							7		2	1	1		2				6
10743269804	3	1			3					1	3	2	1	2	1									1						5							7		2	1	1	1	2	3		5
10743254987	1	1		2						1	3	3	2	2	1									1						4						6			1	1	3							7
10743247633	6	1		2						3	3	1	1	1	1									1						4							7		2	3	3						6
10743238630	6	2							7	2	2	5	5	2	3
10743236684	3	1				4				1	3	1	2	2	2					5				3			3			5	1								1	1	3							7
10743234783	4	2					5			1	3	2	1	2	3					5				3			3	4		2	1		3						1	1	3							7
10743234253	1	1		2						1	3	1	1	1	1									1						4							7		1	1	1		2			5
10743232411	6	1	1	2		4				3	1	1	4	2	2						6			3	1	2				4							7		2	1	3							7
10743213042	1	1		2						1	3	1	1	1	1									1						4							7		2	1	1		2		4	5	6
10743197257	1	1		2						3	3	1	1	1	1									4						4								8	1	3	3						6
10743190083	3	1			3					3	2	3	2	2	2					5		7		1
10743179664	6	1	1							1	2	2	1	2	1									1						4	1								1	1	1						6
10743169309	4	1				4				1	3	3	2	2	2		2							3			3			4	1				5				1	2	2							7
10743167747	1	1		2						1	3	3	1	1	1									1						4						6			2	1	1		2			5	6
10743165871	4	1	1	2						2	1	5	4	1	2					5				1
10743164225	1	1		2			5			1	2	3	2	2	2					5				3		2				4			3						1	2	3							7
10743162158	6	1			3					1	3	3	2	2	2					5				1						5						6			1	1	3				4
10743158617	6	1		2						1	3	3	2	1	2					5				3			3			4	1		3		5				1	2	2							7
10743157551	1	2							7	4	3	1	2	2	4									3			3			4							7		1	2	3							7
10743154336	1	1			3					1	3	3	2	2	2							7		3		2				5	1								1	2	3						6
10743152222	1	1		2						3	3	3	1	1	1									1						4								8	2	1	1		2			5	6
10743150267	1	2	1							2	1	5	4	1	1									1						4	1								2	1	1	1	2
10743147777	6	1		2						1	2	2	1	2	2					5				3
10743144557	3	1		2						1	3	3	3	2	2					5				3
10743138006	1	1	1	2	3		5			1	2	3	2	2	2				4					1						4					5				1	2	3							7
10743132681	6	1		2						1	2	3	2	1	2					5				3		2				5			3						1	3	3							7
10743128364	1	1		2						1	3	1	1	2	1									3			3			5						6			2	1	3		2
10743126607	6	1	1	2			5			1	3	1	1	2	1									1						4	1	2							1	1	3	1	2		4
10743123114	2	1	1	2			5			3	1	3	1	1	1									1						4						6			1	1	3							7
10743120693	3	1		2						1	2	3	2	2	2			3				7	8	3		2	3		5	5	1		3		5				1	2	2							7
10743116725	6	1		2		4				1	3	2	1	2	2					5				1						5				4	5				1	3	2							7
10743112901	6	1		2						3	2	1	1	2	1									1						4	1		3						2	1	3		2			5
10743112816	6	2					5			1	3	3	2	2	2					5		7		3		2				5	1	2							1	1	1							7
10743106253	6	1					5			1	2	3	2	3	3					5				2	1		3			5			3						1	2	3							7
10743105463	6	1	1	2						1	3	3	1	2	1									1						4					5				1	1	1		2
10743095800	1	1		2						3	1	1	1	1	1									1						4	1					6			1	1	1	1	2			5
10743089660	6	1		2			5			2	1	5	4	1	1									1						4						6			2	3	3	1	2			5
10743086767	1	1	1							1	3	3	2	2	2							7		1						5	1		3						1	3	2							7
10743083482	1	1				4	5			1	2	1	1	3	2					5				1						3			3			6			2	3	1							7
10743080907	4	1					5			1	3	1	1	3	3		2	3						3			3	4		3	1		3		5				1	2	3							7
10743079854	6	1	1	2						1	2	3	1	2	2							7		1						4	1								2	3	3							7
10743078837	1	1	1	2			5			1	3	3	2	2	2				4					1						4					5				1	2	3							7
10743077730	6	1		2		4				1	2	3	2	2	2								8	3			3			3	1								2	3	1		2
10743077677	4	1		2						1	2	3	2	2	2								8	3					5	5		2							1	2	3							7
10743075774	6	1			3		5			3	2	2	2	3	4									1						5						6			2	3	3							7
10743075615	1	1					5			1	3	1	2	1	1									1						5					5				1	2	3							7
10743073969	5	1		2						2	1	5	4	3	2	1		3						3					5	1			3						1	1	3					5	6
10743073412	6	1					5			1	3	1	2	2	1									3		2				5	1				5				1	3	3	1	2		4	5
10743068862	1	1	1	2	3		5			1	2	3	2	3	2							7		1						2					5				1	2	3							7
10743063369	4	1	1		3					1	3	3	2	3	3	1				5		7	8	1						2	1		3						1	3	3							7
10743061535	1	1		2						1	2	3	2	2	2							7		1						5					5				1	1	3		2
10743057525	4	2					5			1	3	3	1	2	2
10743055422	1	1		2			5			1	3	1	2	1	2							7		1						4	1								1	3	1	1	2		4	5
10743053131	6	1		2						1	3	1	1	2	1									1						4							7		1	3	1							7
10743050928	6	1			3	4	5			1	3	2	2	2	1									1						4							7		2	1	1	1
10743047518	3	1		2						1	2	3	2	2	2					5				3		2				5	1								1	2	3							7
10743044028	1	1		2						1	3	3	1	2	1									3
10743043451	6	1		2		4				1	2	3	2	2	2								8	3
10743041140	4	1		2						1	3	2	1	2	3	1								2
10743039481	1	1		2			5			1	3	3	2	1	2							7		1						5	1								1	3	3	1	2	3		5
10743034523	1	1		2			5			1	2	3	1	2	2					5				1						3					5				2	2	1		2
10743031287	2	1		2						1	3	1	2	2	3	1	2	3		5				3
10743028713	1	1					5			1	3	1	2	2	1									1						4							7		2	3	3	1
10743026203	1	1		2						1	3	3	3	2	2					5				1						4						6			1	1	3		2
10743024422	3	1		2						1	3	3	1	2	2					5				1						4							7		2	1	3							7
10743018379	1	1		2			5			1	3	3	2	2	2					5		7		1						4	1								1	3	3	1	2	3	4	5	6
10743018281	1	1	1			4				1	1	3	1	2	1									1						4	1		3				7		1	1	2	1	2	3
10743017426	6	1		2		4				1	2	3	2	2	1									3
10743011232	6	1			3					1	3	2	1	2	2					5				4
10743009203	3	1	1	2						1	1	1	2	2	1									1
10743008392	6	1		2						1	3	3	2	2	3					5				1						5	1		3						2	2	3							7
10743007597	1	1	1			4	5			1	1	3	1	2	1									1
10743005345	2	1							7	1	3	1	2	2	3	1				5	6			3
10743004835	3	1			3					1	3	3	1	2	2						6			3	1	2				5					5				2	1	3		2
10743004638	1	1	1							1	1	3	1	2	2							7		1						5	1								1	2	1							7
10742995384	1	1		2			5			1	3	1	2	1	1									1						5	1								1	1	3	1	2	3	4	5	6
10742992316	3	1		2						1	2	2	1	2	2						6	7		1						4	1								1	1	3				4
10742991675	3	1			3					1	3	3	2	1	1									1						4	1		3		5				1	2	1							7
10742987169	3	1	1	2						1	3	2	1	3	2							7		3
10742986884	6	1			3	4				1	3	5	2	2	2							7		1						5	1								1	3	3							7
10742981101	6	1			3					2	1	4	4	2	2					5	6			3
10742980639	3	1	1	2						3	1	3	3	2	2					5				1
10742978595	6	1		2						3	1	4	4	2	2					5	6			3				4		2		2							1	2	2							7
10742975632	1	1				4	5			1	3	1	2	1	2							7		1						5	1					6			1	3	3		2	3		5
10742974005	6	1	1							1	2	2	1	2	1									1
10742968203	6	1	1		3					3	2	3	1	2	2						6			3
10742966508	4	1	1				5			1	2	1	1	2	2					5		7		1						2	1		3						1	2	2							7
10742965029	6	1			3					1	3	1	2	2	2							7		3	1		3			5	1				5				1	2	2							7
10742960543	6	1				4				1	3	1	2	2	2					5				1						5	1		3						1	2	3							7
10742954943	6	1					5			1	3	1	2	2	1									1						4							7		1	1	3	1
10742948392	1	1	1	2						3	1	5	4	2	2				4					1						4							7		1	3	1							7
10742946890	6	1			3					3	2	2	2	2	2							7	8	4						5		2							1	3	3							7
10742941673	6	1					5			1	3	1	2	1	3					5				1						4						6			1	1	3		2
10742936714	6	1		2						1	3	3	1	2	1									1						5						6			1	3	3							7
10742927563	1	2	1							2	3	3	3	2	2	1		3		5	6	7		2	1	2	3	4		1	1	2			5				2	1	2							7
10742927295	4	1		2						3	2	3	1	2	3					5				3		2				2				4					2	3	1		2			5
10742923852	3	1		2						1	2	3	1	2	2					5				4						5	1								1	2	3							7
10742923028	6	1	1			4				3	3	3	2	2	2							7		2
10742922034	1	1	1		3					2	1	4	4	2	1									1
10742921377	1	1		2						1	3	3	3	1	1									1						4							7		1	1	1	1	2			5
10742920439	1	1		2			5			1	3	1	2	2	2							7		3			3			4	1								2	3	3	1	2
10742919948	4	1					5			1	2	3	2	2	2			3		5		7		3		2	3			4		2	3						1	3	3						6
10742917410	4	1	1	2			5			1	3	3	2	3	2		2							1						4	1								1	2	3				4
10742916557	1	1	1	2						1	2	3	2	2	2						6			3		2				4							7		1	1	3							7
10742916167	3	1				4				1	2	3	1	3	3					5		7		3					5	5	1								1	2	3							7
10742910627	1	1		2						1	2	2	1	2	1									1						4	1								1	1	2							7
10742909272	1	1		2			5			1	3	1	2	2	2							7		2
10742907138	4	1				4	5			1	3	3	2	2	2	1						7		1						5	1		3					8	2	2	3							7
10742906018	1	1						6		3	3	3	2	2	1									1
10742905401	6	1	1	2						5	2	3	3	1	3	1								3		2				5			3						1	2	2							7
10742903340	6	1	1	2			5			1	3	3	3	2	2								8	1						5								8	1	3	3							7
10742902964	1	2	1							2	3	3	3	2	2			3				7		3	1			4		4	1		3		5				2	1	3							7
10742900379	6	1			3					1	3	3	2	2	2								8	1						2							7		1	2	3							7
10742897026	1	1		2			5			2	1	3	4	2	2	1								1						5			3						1	2	3							7
10742881969	6	1	1							1	2	2	1	2	1									1						4	1								1	1	1		2
10742879911	7	1		2						1	3	3	1	2	3	1		3		5		7		3	1	2				1	1		3					8	1	2	2							7
10742875748	6	1	1	2			5			1	3	1	1	1	1									1						4							7		1	1	1							7
10742874741	1	1	1	2						1	3	3	2	2	2					5				3		2	3			4			3						1	2	3							7
10742871855	6	1	1							1	2	2	1	2	1									1
10742866893	6	1	1	2			5			1	3	1	1	2	2					5				1						4	1								1	3	3			3
10742863115	4	1	1	2						1	1	3	1	1	2					5				1						4	1								2	2	2							7
10742858363	6	1			3	4				1	2	1	2	3	2					5				1						5	1		3						2	1	3	1	2
10742857400	3	1	1			4				1	1	3	1	2	2					5		7		3			3			5	1								2	1	3							7
10742850897	6	1	1							1	2	2	1	2	2							7		3
10742845708	2	1					5			1	3	1	1	2	2							7		3		2		4		4	1				5				1	1	2							7
10742840880	6	1	1							1	2	2	1	2	2							7		1						4	1								1	2	2			3
10742835723	1	1	1							1	2	2	1	2	2						6			1						5						6			1	3	3							7
10742833666	7	1							7	1	3	3	1	2	3	1		3		5		7		3		2				2	1		3					8	1	2	2							7
10742833161	1	1	1	2			5	6		1	3	3	2	1	3					5		7	8	3		2	3			1	1		3		5			8	1	2	3							7
10742832544	3	1		2						1	3	2	1	2	1									1						4							7		2	2	2							7
10742831057	6	2					5			1	2	3	1	2	3					5				2	1					5	1								1	1	3							7
10742829257	6	1	1	2						1	3	3	3	2	3					5				1						4	1			4					1	2	2							7
10742819789	1	1		2			5			1	3	3	2	2	2					5				1						4			3						1	2	2							7
10742818804	6	1			3					1	3	3	2	2	2					5				1						5	1								1	2	3							7
10742815472	3	1		2						1	3	2	1	2	1									1
10742815326	5	1	1	2			5			1	3	3	2	2	1									1
10742810924	3	1	1	2						2	1	5	4	2	2					5				3		2				5	1							8	1	3	3	1
10742809152	6	1					5			1	2	1	2	2	3					5				3		2	3			5	1		3						1	3	3							7
10742801659	1	1		2	3					1	2	3	1	2	1									1						5						6			1	1	1		2
10742798333	6	1					5			2	3	5	5	2	2					5				3	1					4						6			2	2	3							7
10742794993	1	1		2	3					1	2	3	1	3	2
10742792936	1	1	1							1	2	2	1	2	1									1
10742792740	6	1		2						2	1	2	4	1	2					5				3					5	5	1								1	2	3							7
10742783699	6	1	1	2						1	2	3	2	2	3	1		3		5			8	3					5	1			3						2	2	3							7
10742776874	6	1		2		4				1	3	3	2	2	2					5		7		3			3			2	1		3						1	1	3							7
10742776558	3	2	1	2						1	2	3	1	2	2					5				1						5	1								1	3	3		2	3
10742762629	6	1					5			1	3	1	2	2	3	1		3				7		2		2	3	4		1	1		3		5				1	2	3							7
10742749669	6	1		2						1	2	3	1	2	3							7		3				4		5	1				5				1	2	3							7
10742748563	4	1		2						1	3	2	1	2	2							7		3		2				5	1								1	3	3							7
10742745967	3	1	1				5			2	1	4	1	2	4									3	1		3			4	1								1	1	3	1	2	3	4
10742738755	4	1	1							2	1	5	4	2	2					5				3	1	2				1	1				5				1	1	3							7
10742737830	6	1	1							1	2	2	1	2	1									1
10742730575	3	1							7	1	3	1	2	2	1									1						4	1								1	2	2							7
10742726793	3	1		2						1	2	3	2	2	1									1						4							7		1	1	2					5
10742725114	1	1	1	2			5			5	1	5	2	2	1									1						4	1				5				1	1	1		2		4		6
10742723410	1	1		2						1	2	2	2	2	2						6			3		2	3			5	1			4					1	2	3							7
10742717417	3	1			3					1	3	3	2	1	1									1						4							7		1	1	3		2
10742715981	6	2		2						1	2	3	1	2	2							7		3
10742712987	1	2				4				1	3	4	1	2	4									3		2				4						6			1	1	3		2
10742712504	6	1			3					1	2	3	2	2	2					5		7		3		2				5	1	2	3						1	3	3					5			8
10742711118	1	1		2						1	3	3	2	1	1									1						4							7		1	1	3							7
10742710636	6	1		2						1	3	2	1	1	2					5				1						2					5				1	2	3							7
10742708542	3	1		2						1	2	3	1	2	2	1				5				3	1	2				5	1								1	1	3	1	2
10742707023	3	1		2						1	2	2	1	2	2						6			1						5			3						2	2	2							7
10742702137	5	1		2						3	2	3	3	2	2							7		3		2				4	1								1	2	3							7
10742697725	6	1		2						1	3	2	1	2	2					5				3		2				5						6			1	2	3							7
10742696439	6	1		2						1	3	2	1	2	2					5				1						4							7		1	3	3							7
10742694648	3	1		2						1	2	3	1	3	1									3		2				5							7		2	1	1	1	2		4
10742694106	3	1			3	4				1	2	3	2	2	2							7		1
10742691956	6	1	1							1	3	3	2	2	2					5				1						4	1								1	2	3							7
10742691858	6	1		2						2	1	4	4	3	3			3		5				3
10742685869	6	1		2	3					3	1	1	2	2	3					5				3			3			2	1								1	2	2		2
10742679538	6	1		2						1	2	2	1	2	2						6			3		2				5	1								1	2	3							7
10742678534	1	1	1	2			5			1	3	5	2	2	2					5				1						4	1			4	5				1	1	1		2				6
10742678112	1	1		2						1	3	3	3	2	2							7		1						4							7		2	1	1				4
10742665216	6	1		2						1	2	5	2	3	3					5				2			3			5			3						2	2	3							7
10742662800	6	1					5			1	2	1	2	3	3					5				1						5						6			1	2	3					5
10742660942	6	1		2		4				3	3	3	2	1	2					5		7		3		2				5	1		3						1	2	3							7
10742656251	6	2							7	1	3	2	1	2	4									3		2				5						6			1	3	3							7
10742651683	3	1	1							1	3	2	2	3	2					5				3					5	5						6			1	1	3		2
10742644025	6	1		2						1	3	2	1	2	1									1						4							7		1	1	3							7
10742637730	3	1			3					2	1	3	4	2	2					5				1						4						6			1	1	3				4
10742636337	3	1					5			1	2	1	1	2	1									1						4								8	2	2	2							7
10742627432	6	2	1	2						3	1	5	4	2	2					5				4						5						6			1	3	3							7
10742625625	6	1					5			1	2	3	2	2	2							7		1						4						6			2	3	3							7	8
10742620109	3	1	1							1	3	2	2	3	2					5				3
10742620003	4	1	1	2						2	1	5	4	1	1									1						4	1								1	2	3							7
10742619388	3	1		2		4				1	2	2	1	3	3					5		7		3		2				2	1		3	4					1	2	2							7
10742616479	6	1	1	2						3	2	3	2	2	2							7		3			3			4	1								2	1	3							7
10742613779	4	1		2						1	3	3	1	2	2							7		3	1	2				5	1								2	2	3							7
10742613774	6	1	1	2						1	3	1	2	2	1									1						4	1						7		1	2	3				4
10742610243	6	1			3					3	1	4	4	2	2						6			3
10742603129	1	1		2						1	2	1	2	2	1									1						4							7		1	1	1	1
10742602726	4	1	1	2						2	1	4	4	1	1									1
10742602295	6	1			3					2	1	3	4	2	2					5				3
10742601358	4	1				4				1	3	1	2	2	2							7		1						4	1								1	2	3							7
10742596204	6	1	1				5			1	3	3	2	2	1									3	1	2	3	4		5	1				5				1	2	3	1
10742593265	3	1	1	2			5			3	1	1	2	2	1									1						4	1								1	1	3	1
10742587976	1	1		2						1	2	3	2	2	2					5				3		2				4	1								1	2	3							7
10742587975	5	1			3					1	3	3	3	2	2					5				1						5						6			1	2	3		2
10742587164	6	1			3		5			1	2	5	2	2	2			3		5	6	7		3		2	3	4		5	1		3		5				1	2	2							7
10742584280	6	1	1	2						2	1	5	4	1	2							7		1						4							7		1	1	1		2
10742577693	1	1		2						1	3	3	1	2	1									1						4							7		1	1	1		2
10742576950	3	1	1	2						2	1	3	3	1	2							7		1						5	1								1	1	3							7
10742574744	3	1		2						2	1	5	4	2	2		2							1						4							7		2	2	1		2
10742562949	3	1		2						2	1	4	4	2	2					5				3
10742562922	6	1		2			5			1	2	3	2	2	3					5		7		3			3			4	1								1	2	3	1
10742562148	6	1	1							1	3	3	2	3	2							7		3	1	2	3			2	1		3		5				2	2	2							7
10742559753	6	2				4				1	2	1	1	2	2					5				1						5						6			1	1	1		2
10742559657	4	1	1	2						1	3	3	2	1	2								8	1						4	1								1	3	3							7
10742559129	6	1		2						3	1	1	1	2	1									1						4	1								1	1	3		2	3	4	5
10742550176	6	1		2						1	3	2	1	1	2						6			1						4						6			1	1	1		2
10742548960	6	1		2						3	1	1	1	2	1									1						4	1								1	1	3		2	3	4	5
10742539016	3	1	1	2						1	3	3	3	2	2					5				3			3			4					5				1	2	3							7
10742535928	6	1		2						3	1	2	1	2	1									1						4	1								1	1	3		2	3		5
10742530617	3	1		2						3	2	2	1	2	2					5				3		2				4			3						2	2	1							7
10742525100	6	1				4				1	3	2	1	2	2					5				3		2				5		2	3						1	3	3							7
10742523085	3	1		2						3	1	1	1	2	1									1						4	1								1	1	3		2			5
10742521667	1	1	1			4	5			2	1	5	4	2	2	1				5		7		3	1	2				3	1		3	4	5				1	1	1	1		3		5
10742520488	6	1		2						1	1	3	1	2	1									3		2				4							7		2	2	2							7
10742513946	5	1	1	2						1	3	3	3	2	3					5			8	3					5	4			3						2	2	3							7
10742512363	6	1	1	2						1	3	3	3	2	2					5				3
10742512010	1	1		2						1	3	3	1	2	2					5				1						4	1								1	2	3							7
10742506662	6	1		2						3	1	1	1	2	1									1						4	1								1	1	3		2		4	5
10742503533	6	1	1							1	3	1	1	1	1									1
10742501827	1	1		2		4				1	3	2	1	1	1									1						4							7		1	3	3			3	4	5
10742500330	1	1		2						1	3	2	1	2	2							7		1						4	1		3						1	1	1				4
10742496632	6	1		2			5			1	2	3	1	2	4									4						5		2							2	3	3							7
10742494742	3	1	1	2						1	3	3	1	2	2						6			3
10742487635	6	1		2						3	1	2	1	2	1									1						4	1								1	1	3		2	3	4
10742482705	1	1		2			5			1	3	1	2	2	2					5	6			1						4								8	1	2	3							7
10742480106	6	1	1	2						1	3	3	2	2	1									1						5						6			1	1	3							7
10742477393	6	1		2						2	1	3	4	1	2		2	3		5				3		2				5	1		3						1	2	2							7
10742477086	6	1		2			5			1	3	3	2	1	2							7		1						4	1								1	1	3				4
10742475982	6	1	1							2	3	3	4	2	2								8	1						3			3	4					1	1	3							7
10742475916	6	1	1	2						1	3	3	1	2	2							7		1						4	1								1	1	1						6
10742475027	1	1	1	2						1	3	3	2	2	2	1						7		1						4	1								1	1	3							7
10742474120	6	1		2						3	1	2	1	2	1									1						4	1								1	1	3		2	3		5
10742459723	6	1		2						3	1	2	1	2	1									1						4	1								1	1	3		2	3	4	5
10742457976	3	1	1			4				1	3	3	1	1	1									1						4							7		1	1	3							7
10742457110	6	1		2			5			1	3	1	2	2	2	1						7		2			3	4		5	1		3						1	1	3							7
10742456662	3	1		2						2	1	5	4	2	2							7		3		2				3	1		3						1	2	2							7
10742449392	5	1	1	2						3	1	1	2	2	1									1
10742448915	3	1	1	2						1	1	3	1	1	2					5				1						2						6			1	3	3							7
10742444955	3	1				4				3	3	3	1	2	1									1
10742443021	3	1		2						3	1	1	1	2	1									1						4	1								1	1	3		2	3	4	5
10742441808	6	2					5		7	1	2	1	1	1	4									3
10742441246	4	1		2						1	3	1	1	1	3							7		3			3			5	1		3						2	3	3							7
10742439524	6	1		2						1	3	2	1	2	2					5				3		2				5	1								1	3	2							7
10742436589	4	1				4				1	2	3	1	2	3			3						3	1					2			3						2	2	2							7
10742432227	4	1		2						3	1	5	4	2	2			3						3		2	3			3	1		3						1	2	2							7
10742425377	1	1	1							1	3	2	2	2	2					5				1						4							7		1	2	3							7
10742422102	6	1		2			5			1	2	3	2	2	1									1						4	1								1	2	3							7
10742420789	1	1		2			5			3	1	3	2	2	1									1						5	1						7		1	3	1		2		4
10742418788	6	1				4				1	3	3	1	2	2						6			1
10742415008	3	1	1	2						1	3	3	1	2	1									1						4							7		2	1	1	1	2
10742414743	2	1		2		4				1	2	1	1	3	3							7		1						5	1		3						1	2	3							7
10742409857	3	1		2						3	1	1	1	2	1									1						4	1								2	1	3		2	3		5
10742405606	1	1		2						1	3	2	1	2	1									1						4							7		1	1	1		2
10742404055	1	1		2						1	1	3	2	2	1									1						4							7		1	2	3		2
10742399389	3	1		2						1	3	3	2	2	2								8	3	1					5	1								1	1	3		2
10742397118	4	1					5			1	3	1	1	2	2						6			3		2	3	4		4								8	1	1	3							7
10742397078	6	1		2						1	2	3	3	2	3		2	3		5	6			3		2				2	1	2	3						1	3	2			3
10742396321	1	1		2						3	2	2	1	1	2							7		3		2				5							7		1	1	3							7
10742391031	6	1		2						1	2	2	1	2	4									4						5						6			2	3	3							7
10742390925	1	1	1			4				1	3	5	2	2	2								8	1						4							7		1	1	1		2
10742389620	3	1	1	2						1	3	3	1	2	1									1						4							7		2	1	1	1	2
10742388628	1	1	1				5			2	1	2	4	1	2							7		3	1					5	1	2	3						1	1	1				4
10742382132	3	1	1							2	1	5	4	2	2							7		1
10742378047	1	1		2						3	2	2	1	1	2							7		1						4	1								1	1	3							7
10742375434	6	1		2						1	3	3	2	1	2	1		3		5		7		3	1					2	1		3						1	2	3							7
10742375351	6	1		2						1	2	3	1	2	1									1						4						6			2	2	2							7
10742373035	1	1		2						1	3	2	1	2	1									1						4							7		1	3	1		2
10742371296	3	1	1	2	3					2	2	4	4	2	3							7		1						4	1								1	1	1	1	2	3		5
10742369425	3	1	1		3					3	1	2	1	2	2					5				3
10742368977	6	1	1	2						2	1	4	5	2	4									3
10742366346	2	1			3					1	2	2	1	2	2					5		7	8	3		2	3	4		2	1		3		5				1	2	2							7
10742365357	6	1		2						2	1	5	4	2	2					5				1						2			3						1	2	3							7
10742364333	6	1	1	2						2	1	4	5	2	2
10742363697	1	1		2						1	2	1	1	1	2							7		1						4						6			1	1	1		2
10742362552	6	1	1							2	1	4	4	1	1									1						4	1								2	1	3							7
10742360871	2	1			3	4				1	2	1	1	3	2			3		5		7		1						4	1		3		5				1	3	2							7
10742360853	6	1					5			1	3	1	1	2	2						6		8	1
10742356438	1	1	1	2	3					2	1	2	4	2	1									1						4						6			1	1	1					5
10742356424	2	1		2				6		1	3	1	1	1	2					5				1						5	1								1	2	3							7
10742355997	3	1		2						1	2	3	3	2	2					5	6	7		3	1					4	1								1	1	1		2
10742355775	6	1				4				1	2	1	1	2	2							7		3	1		3			5	1								2	2	3							7
10742352691	3	1		2						1	3	2	1	2	2							7		3		2				4	1								2	2	2							7
10742351917	4	1	1	2			5			3	3	2	1	1	1									1						4						6			1	1	1			3	4
10742351893	1	1				4				2	1	2	1	2	2					5				1						4						6			1	2	1							7
10742350752	1	1		2						2	1	1	1	1	1									1						5							7		2	1	3							7
10742349970	3	1		2	3					2	1	2	4	2	2							7		1
10742348217	3	1		2						2	1	5	4	2	2							7		3
10742347250	6	1			3	4	5			1	3	1	1	2	2							7		3		2				5	1		3						1	2	3							7
10742341074	3	1	1	2						3	1	2	4	2	1									1						4							7		1	1	1	1		3	4
10742340540	6	1	1						7	2	1	4	4	2	2					5				1						4	1			4					1	2	3							7
10742338506	1	1	1							3	1	2	1	1	2		2							4						4				4					1	1	3							7
10742337817	1	1		2						1	3	2	1	2	2					5				3		2				5						6			1	2	3				4
10742336634	5	1		2						1	3	3	3	2	3	1		3		5				4						1			3						1	2	2							7
10742335647	6	1				4	5			1	3	1	2	2	2			3					8	3	1					3			3						1	2	1		2		4
10742333839	3	1		2			5			1	2	2	1	2	2					5		7		3		2				5	1		3						1	3	3					5
10742329980	3	1	1				5			1	2	2	1	1	1									1						4	1			4					1	2	3							7
10742324476	1	1		2						3	1	1	1	2	1									4						5						6			2	1	3		2			5
10742323722	3	1	1	2						2	1	3	4	2	2					5			8	1
10742322764	1	1			3		5			3	3	3	2	2	2						6	7		3		2				4	1								1	3	3							7
10742319591	2	1		2						2	1	4	5	2	1									1
10742317628	4	1	1							2	1	4	4	1	4									4						5	1								2	2	3							7
10742316246	6	3		2						1	2	2	1	3	4									4						5						6			2	3	1							7
10742315321	6	1				4	5			1	3	1	2	2	2								8	3
10742315262	6	1	1							1	3	3	1	2	4									1
10742310792	1	1		2						1	3	3	3	2	2						6			1						5	1								1	2	1							7	8
10742309539	1	1		2						1	1	1	1	1	1									3	1					4						6			1	1	1		2
10742306535	2	1					5			1	3	1	1	3	3			3						3	1		3			5	1		3						1	2	3		2			5
10742301035	2	1		2						2	1	4	4	2	2							7		3
10742298481	3	1		2		4				3	1	3	1	2	1									1						4							7		1	2	3							7
10742294541	1	1		2						3	1	2	1	2	1									1						5							7		2	3	3		2			5
10742292278	6	1	1	2						1	3	2	1	1	1									1						4							7		2	3	3								8
10742290913	6	1			3					1	3	3	1	2	2					5				3					5	5	1								1	2	3							7
10742288299	1	1	1	2						1	1	3	1	2	1									3		2	3			4						6			2	1	3		2
10742287300	6	1	1							1	3	3	1	2	3							7		3		2				5	1			4					1	2	2		2
10742287285	4	1				4				1	2	2	1	3	2	1					6	7		4						5			3						1	3	3		2
10742280305	1	1				4	5			1	3	1	1	1	1									1						4	1								1	1	1		2
10742280024	5	1		2						3	1	3	2	2	2	1	2	3		5				3		2	3	4		1			3		5				2	2	2							7
10742278442	2	1		2		4	5			1	3	1	1	2	2								8	1						4						6			2	3	3							7
10742275167	1	1				4				1	2	5	3	2	2							7		3
10742272806	6	1	1	2						1	3	3	5	2	2					5				3					5	2						6			1	2	2							7
10742269299	6	2	1			4				2	1	2	4	2	2							7		2		2				5		2							1	3	3							7
10742268534	3	1	1			4				1	1	2	4	2	2					5				1						4	1								1	1	1		2
10742268522	6	1	1	2						1	2	3	1	2	2					5				1						4						6			1	3	3				4
10742268496	1	1	1	2						3	1	1	1	1	1									1						4							7		1	1	3		2			5
10742266067	6	1	1	2						1	3	2	1	2	3	1		3		5				3	1					5	1		3						1	2	2							7
10742265895	6	1		2					7	1	3	3	1	2	2					5			8	3					5	5	1								2	3	3							7
10742265864	3	1	1	2		4				1	2	3	1	3	2						6	7		3		2	3			5	1		3		5				2	2	2							7
10742264675	3	1		2						1	2	3	1	2	1									1
10742263999	1	1		2						1	2	2	1	2	1									1						4	1								1	1	1	1
10742259283	6	1		2						3	1	1	2	1	2					5				1						2								8	2	2	3							7
10742254897	6	1		2						1	2	3	2	2	2					5		7		3	1	2	3			1	1		3	4					2	2	3		2
10742252433	1	1		2						1	1	2	1	2	2							7		1						4						6			1	1	1		2		4	5
10742249978	6	1			3		5			1	3	3	2	2	2					5		7		3		2	3			2	1		3						1	2	3							7
10742242857	3	1		2						1	3	3	2	2	1									1						4						6			1	2	3							7
10742239928	6	1		2						2	1	3	4	2	1									1						4						6			2	1	1	1	2	3	4	5	6
10742239074	6	1		2						3	1	3	4	2	3		2							3					5	4	1								2	1	3		2
10742234115	6	1	1							2	1	3	3	2	2					5				3		2				1	1		3						2	1	3		2
10742230571	6	1					5			1	2	1	1	2	2			3						3		2	3			5			3						1	2	3							7
10742226794	1	1		2						3	1	1	1	2	1									1						4						6			1	1	1		2	3	4	5
10742226611	2	1	1	2						1	2	1	1	3	2	1				5		7		4						5	1		3			6			1	3	3							7
10742224306	1	1			3		5			1	3	1	1	2	1									1						4						6			1	1	1		2	3	4
10742222848	6	1		2						1	2	3	2	2	4									4						4							7		1	3	3							7
10742220387	6	1	1							1	3	2	1	2	2					5		7		1
10742214732	1	1	1				5			2	2	5	2	1	1									1						4							7		1	1	1	1	2	3	4		6
10742211315	4	1		2						1	3	1	1	2	2							7		1						4	1								1	1	1				4
10742208953	6	1	1		3		5			1	3	1	1	1	1									1						4	1								1	1	1		2		4	5
10742206678	1	1			3					2	1	4	4	2	1									1						5						6			1	1	1		2	3
10742201666	1	2				4				1	2	2	1	2	3					5				3		2				5	1	2							1	2	3							7
10742200252	1	1			3					2	1	4	4	2	2					5				1						4							7		2	2	3							7
10742199609	6	1		2						1	1	3	3	2	2					5				1						2			3						2	2	3							7
10742199201	1	1	1	2						3	1	3	1	2	2						6			1						5	1								1	1	1				4
10742197263	1	1		2						3	1	2	2	3	2			3						1						4			3						1	2	2							7
10742195686	1	1		2						1	3	3	1	2	1									1						4							7		2	1	1				4
10742195464	6	1		2		4				1	2	2	1	2	2					5				3		2				4	1								2	2	3							7
10742188797	3	1		2						1	3	3	2	2	2								8	3	1					5	1		3						1	2	3		2
10742188768	1	1			3					2	1	5	4	2	1									1						5						6			1	1	1		2	3	4	5	6
10742180558	1	1			3		5			2	1	5	4	2	2							7		3
10742180172	1	1	1	2			5			1	3	2	1	2	1									1						4	1	2							2	1	3				4
10742177891	4	1	1	2						1	1	2	1	2	1									1						5	1				5				1	3	3							7
10742175328	2	1					5			1	3	1	1	3	3							7		1						4	1		3						1	1	1				4
10742172877	6	1	1	2						1	3	3	2	2	3					5				1						5		2							1	3	3							7
10742172487	3	1		2						1	3	3	1	2	2					5				1						5			3						1	3	3							7
10742170261	1	1	1	2						1	3	3	3	2	2					5	6	7		2	1					2	1		3	4	5				1	2	3	1	2
10742167014	4	1	1	2						1	2	3	1	2	2							7		1						4	1	2							1	1	1		2		4
10742166398	6	1	1							1	2	2	1	2	2					5				1						4							7		2	1	3							7
10742165019	1	1	1			4				1	3	3	1	2	1									1						4	1								1	1	1				4
10742156808	1	1		2			5			1	3	1	1	2	1									1						4						6			1	1	3		2	3	4	5	6
10742155560	1	1		2						1	3	3	1	2	1									1						4							7		1	1	1	1
10742151352	1	1	1	2			5			1	3	1	2	2	2							7		1						4	1								1	1	1	1	2	3
10742150825	1	1		2	3					1	3	2	1	2	1									1						4							7		1	2	1							7
10742149553	3	1	1							1	3	1	2	2	1									3	1		3			2	1	2		4	5				1	2	3					5
10742148543	1	1		2						1	2	1	1	2	2
10742147754	1	1		2						1	2	3	1	2	1									1						4							7		1	1	3							7
10742137223	4	2					5			1	3	1	2	2	4									3			3			4						6			1	3	1							7
10742125795	6	1		2						1	3	3	2	2	2					5				3		2	3			4	1								1	2	3							7
10742125720	1	1			3		5			1	3	1	1	3	1									1						5						6			1	1	1		2	3	4	5
10742121033	2	1		2		4	5			1	3	1	1	2	1									1						4						6			2	1	3							7
10742117899	3	1		2						2	1	5	4	2	2							7		1						4	1								2	2	3							7
10742115403	1	1	1	2			5			1	3	3	2	2	1									1						4	1								1	2	3							7
10742111799	1	1		2			5			1	3	1	2	2	2	1								3			3			4							7		2	2	3		2
10742111594	5	1		2			5			1	2	3	2	2	1									1						4	1			4					2	1	3	1
10742108708	1	1		2			5			3	2	3	1	2	1									1						4							7		1	1	3							7
10742106169	1	1	1	2						1	3	3	1	2	1									1						4	1								1	1	1		2		4	5
10742104894	3	1		2						1	2	2	1	2	2					5				3		2				4			3						2	2	3	1
10742103384	1	1	1	2						3	1	3	4	1	1									1						4							7		1	1	1	1	2
10742099064	3	1		2						1	3	3	3	2	2		2					7		1						5	1		3						1	1	3							7
10742084914	3	1					5			1	3	1	2	2	1									1						4	1	2							1	1	1	1
10742084840	3	1		2			5			1	3	5	2	2	2							7	8	1						5	1	2			5				1	2	3							7
10742081646	2	1		2		4	5			1	3	1	1	2	1									1						4							7		2	1	3								8
10742077468	3	1	1							1	3	3	1	2	3					5				2		2				4	1								2	2	2							7
10742075025	1	1	1							1	1	3	1	2	1									1
10742074109	1	1	1			4	5			2	1	4	4	2	3					5		7		3		2	3			5	1		3						1	2	3							7
10742073048	3	1	1	2						1	2	3	5	2	2	1								1						4							7		2	2	3							7
10742056676	3	1		2						2	1	5	4	2	2					5		7		3	1					5	1								1	3	3							7
10742053883	1	1	1	2						1	1	3	1	2	2								8	1						4						6			2	1	1		2
10742048079	5	1		2						1	3	3	2	2	2								8	1						4							7		1	2	1							7
10742043694	6	1		2						1	2	3	1	2	3							7		1						5	1			4					1	2	3		2
10742041976	6	1				4				1	2	2	1	3	3					5				3		2				2	1								2	2	3							7
10742040572	3	2	1	2						1	1	2	1	3	3			3			6	7		1						3	1		3	4					1	2	3							7
10742032373	3	1		2						1	2	3	1	1	2							7		1						4	1								1	1	1							7
10742031733	1	1		2						2	1	5	4	2	2				4					1						4	1								1	1	1	1
10742031179	1	1		2						3	1	3	1	2	2							7		1						4							7		1	1	1		2
10742030417	2	1		2						1	3	3	1	2	2							7		1						4	1								1	1	3							7
10742030368	4	2							7	1	3	4	5	2	3							7		4						5	1								1	3	3							7
10742027263	6	1		2						1	2	2	1	2	1									1						4						6			2	1	1		2
10742026328	5	1	1				5			1	3	3	2	2	1									1						4							7		1	1	1				4
10742020513	6	1		2			5			2	1	5	4	2	2		2	3		5				3					5	5			3		5				2	3	3		2				6
10742014164	6	1	1							2	1	5	4	2	2					5				3			3			5	1								1	2	3							7
10742014146	3	1		2			5			1	2	4	5	3	2								8	1
10742013541	6	1	1	2		4				2	1	4	2	1	1									1						5	1		3						1	1	3	1	2	3
10742009922	6	1	1	2						2	1	3	4	3	2	1		3		5				3		2				5			3						2	3	3							7
10742006078	3	1	1	2		4				1	2	1	2	2	2		2							3
10742005399	1	1		2			5			1	2	2	1	2	2							7		1						4							7		1	1	1	1	2				6
10742004226	3	1	1							1	1	1	1	2	1									1						4	1								1	1	1		2
10742000777	6	1					5			1	2	1	1	3	2	1								3		2	3			3	1		3						1	2	3							7
10742000368	6	1		2			5			1	3	2	1	2	3					5				3			3			5			3						1	2	3							7
10742000185	6	1	1	2						1	2	3	2	3	2					5		7		3		2				5	1								2	2	3							7
10741999024	6	1							7	1	2	1	1	3	3					5				2	1	2	3	4		1			3	4					2	2	1							7
10741997585	1	1	1	2			5			1	3	3	2	2	2
10741993251	3	1					5			1	2	3	1	2	2					5				1						5						6			2	2	3							7
10741988244	6	1		2						2	1	5	4	2	1									1
10741986796	3	1			3					1	3	3	1	2	2							7		1						4						6			1	1	1		2			5	6
10741984957	6	1	1	2		4				2	1	5	4	2	4									4						5						6			1	1	3							7
10741981821	6	1		2		4				1	3	2	1	2	1									1						4	1								1	3	3							7
10741976061	3	2							7	1	2	3	2	2	3								8	4
10741975544	6	1	1	2			5			1	2	2	1	2	3					5			8	3	1					1			3		5				1	2	3							7
10741972160	1	1		2						1	3	2	1	2	2							7		1						4	1								1	1	2							7
10741969910	6	1		2						1	2	1	1	2	2					5				1
10741968190	3	1		2						1	3	3	1	2	1									1						4							7		1	3	1							7
10741966768	3	1		2						1	3	3	1	2	1									1
10741963772	6	1			3					2	2	3	4	2	1									1						4						6			1	1	1		2				6
10741963149	3	1		2			5			1	2	1	1	2	2						6	7		1						4	1		3		5				1	3	3				4
10741957720	6	1		2			5			1	3	1	1	2	2	1								1
10741955657	3	1		2			5			1	2	3	2	1	1									1						4	1	2							2	1	3	1	2			5	6
10741952219	6	1	1				5			1	3	2	2	2	3					5				3			3			5	1		3	4					1	1	3						6
10741950988	6	1			3					2	1	3	4	2	1									1						4	1							8	1	1	1		2		4	5
10741940124	6	1		2						1	2	2	1	2	3							7		3
10741938435	3	1	1	2						1	3	3	1	2	1									1						4						6			1	1	3		2		4
10741937665	4	1		2		4				1	3	2	1	2	3					5	6			1						5							7		2	2	2			3	4	5
10741937447	6	1			3					1	3	3	1	2	1									1						4	1								1	1	1		2		4	5	6
10741931423	3	1		2						2	1	2	2	2	2							7		3			3			2	1		3						1	2	1	1
10741929927	2	1	1							1	2	3	1	2	2							7		3
10741929141	6	1			3					1	3	2	1	2	2			3		5	6	7		3					5	1	1		3					8	1	3	3							7
10741926095	3	1	1							3	1	2	1	1	2				4					1						4						6			2	1	2		2
10741925980	3	1	1	2						1	3	3	1	2	2								8	1						4						6			1	1	3		2		4
10741925390	6	1		2						1	3	3	3	2	1									1						4						6			1	1	1	1
10741924049	6	1			3					2	2	3	4	2	1									1						4						6			1	1	1		2		4	5	6
10741922326	3	1		2						1	2	2	1	2	1									1						4						6			1	1	1		2	3
10741921028	3	1		2						1	2	2	1	3	2					5				3	1					5	1								1	3	3					5	6
10741919394	1	1	1							2	1	3	1	3	2				4					1
10741917317	1	1		2			5			1	1	1	2	2	1									1						4	1								1	1	1	1	2	3		5
10741916389	3	1	1							1	3	2	1	2	1									1						4							7		2	1	1		2
10741914806	3	1		2						1	3	3	1	2	2	1								3		2				5	1			4					1	3	3							7
10741914371	3	1	1							1	3	2	1	2	1									1						5		2							1	2	1		2		4
10741909638	3	1		2						2	1	5	4	2	1									1						4							7		1	1	1		2
10741906277	3	1	1	2						1	3	3	1	2	1									1						4							7		1	1	3				4
10741904640	3	1		2						1	2	3	1	2	2					5				1
10741904034	3	1		2						1	2	2	1	2	1									3
10741903027	3	1		2						2	1	5	4	2	1									1						5							7		2	2	3							7
10741901389	6	1	1	2						5	1	3	2	2	2					5				1						5						6			1	3	3							7
10741901137	3	1	1							3	3	3	3	2	3					5		7		1						5			3						1	1	3					5
10741900624	1	1	1	2			5			1	3	1	2	2	1									1						4							7		2	1	1	1	2		4
10741900051	5	2							7	5	2	4	1	2	3					5				3		2				5			3						2	3	3							7
10741899122	6	1		2			5			1	2	1	1	2	2							7		3		2				5						6			2	1	3							7
10741898768	3	1	1	2						1	3	3	1	2	1									1						4						6			1	1	3				4
10741895662	3	1		2						3	3	2	1	3	1									1						4							7		1	1	3		2			5
10741893228	5	1	1							1	1	3	2	2	2					5		7		3		2				5	1		3						1	1	3							7
10741892175	6	1	1			4				1	2	1	1	2	2							7		3		2				5	1	2	3						1	3	3							7
10741891161	6	1		2						1	2	2	1	3	4									1						4	1	2							2	1	1		2		4
10741888157	6	1		2						1	2	2	1	2	2
10741887838	3	1		2						1	3	3	2	2	2							7		3		2	3			4	1	2							1	2	3							7
10741886801	6	1			3					1	3	2	1	3	2						6	7		3		2				5	1	2							1	3	3							7
10741886315	3	1		2						3	2	2	1	1	1									1						4							7		1	1	1	1	2
10741886007	3	1		2						1	3	2	1	3	2					5		7		3
10741883672	3	1		2						1	2	1	1	2	2			3	4					1						3				4					1	1	1			3
10741883631	6	2					5			1	1	3	1	2	4									4						5							7		2	2	3							7
10741881585	1	1		2						2	1	4	5	2	1									1						4						6			1	1	1	1	2	3	4		6
10741881425	3	1		2	3					2	1	2	1	2	1									1						4							7		1	3	3					5	6
10741880360	1	1	1	2			5			2	1	1	2	1	1									1						4							7		2	1	1	1			4
10741880170	3	1	1							2	1	5	4	2	1									1						4							7		2	1	1	1	2		4		6
10741879048	6	1	1							2	1	4	4	2	2					5				1						1			3						2	2	2							7
10741877689	3	1		2						3	2	2	1	2	2					5				1						4							7		1	1	1		2		4
10741877575	6	1		2						2	1	2	4	2	2						6			3		2				5						6			1	3	3							7
10741877501	6	1		2						1	3	3	3	2	1									1						4						6			1	1	1	1	2	3	4		6
10741877104	6	1		2						1	2	2	1	2	2							7		3
10741876054	3	1		2						1	3	2	1	2	1									1						3		2	3						1	1	1		2	3	4
10741874123	6	1	1	2						2	1	4	4	1	2			3		5				3			3			4	1		3		5				1	2	3							7
10741869981	3	1		2						3	2	2	1	2	2						6			1						4							7		1	1	1		2		4
10741869627	3	1			3					2	1	5	4	2	2								8	1						4							7		2	1	1	1	2		4		6
10741868938	4	1		2			5			1	3	3	2	2	1									1						4							7		1	3	3							7
10741866730	6	1	1	2						1	3	3	2	2	2							7	8	3			3			3	1		3						1	2	3							7
10741865592	6	1		2		4	5	6		3	3	1	1	2	2	1				5				3		2	3			5	1		3		5				1	1	3							7
10741865446	1	1				4				1	2	1	2	2	2	1								1						4							7		1	1	1	1
10741865088	6	1		2						1	3	2	1	2	2							7		1						5	1								1	2	3							7
10741864121	3	1			3					1	2	3	1	2	2	1								3		2				2	1		3						1	1	1		2
10741863242	5	1		2			5			1	3	1	1	2	2					5	6			1						4			3	4					2	2	2							7
10741860469	1	1	1	2						1	3	3	2	1	2					5				1						5							7		2	3	3							7
10741860129	3	1	1							2	1	5	4	2	1									1						4							7		2	1	1	1	2		4
10741858783	6	1		2	3					2	1	5	4	2	2						6			1
10741854861	1	1	1	2			5			3	1	2	2	1	1									1
10741854422	3	1			3					1	2	3	1	2	2					5				3			3			5	1								1	3	3							7
10741849667	1	1	1							2	1	4	4	1	2							7		1
10741845700	6	2	1							1	2	3	1	1	2							7		3					5	4	1		3	4					1	3	3							7
10741845296	6	1	1							2	2	3	4	3	2	1				5				3	1					5	1								2	2	3							7
10741844441	3	1		2						3	1	2	1	1	1									1						4							7		1	1	1		2
10741843541	6	1			3		5			3	1	3	4	2	2					5				3
10741843329	6	1	1	2						1	2	3	1	2	1									1						4				4	5				1	1	1							7
10741842621	4	1	1							1	3	3	1	1	1									1
10741839498	3	1	1							1	3	3	1	2	2							7		3		2				5	1								1	2	3							7
10741833687	3	1		2						1	1	2	1	2	3			3		5	6	7		2			3	4		1	1		3		5				1	1	2					5
10741833293	6	1	1	2						2	1	5	4	2	1									1
10741831744	3	1		2						3	2	2	1	2	2					5				1						4							7		1	1	1		2
10741830424	6	1	1	2						1	3	5	3	2	2							7		3		2				5	1		3						1	2	3							7
10741828331	3	1	1	2			5			1	3	3	5	2	2		2					7		3			3			4	1		3						1	1	1	1	2
10741828175	3	1			3					1	3	3	5	2	2						6			1
10741825815	6	1			3		5			2	1	4	4	2	2					5				1						5	1								2	1	3							7
10741825806	3	1	1							3	2	3	1	2	1									1						4						6			2	1	2		2
10741823941	6	1		2			5			1	3	2	2	2	1									1						4							7		1	1	2							7
10741823251	6	2							7	1	3	4	5	2	3					5				2			3			5	1								1	2	2							7
10741817926	6	1		2						3	1	3	4	2	1									1						4							7		1	2	1				4
10741816752	6	1	1	2						2	1	5	4	2	1									1
10741813398	4	2						6		1	3	2	1	3	3					5				2	1					1			3		5				1	1	3		2
10741812735	6	1	1	2						2	1	4	4	2	2
10741811948	6	2							7	1	3	3	2	3	3								8	3
10741810108	3	2							7	1	3	5	5	2	4									4
10741807063	1	1	1	2			5			1	2	5	2	2	2					5				1						4	1				5				2	1	1		2				6
10741802916	3	1	1	2						2	1	5	4	1	2					5				3		2				5	1								1	1	1		2
10741801311	6	1			3					1	3	1	2	2	3	1				5		7		3	1					1	1		3						1	2	3							7
10741801284	3	1	1	2						3	3	3	1	2	2							7		1						4				4					1	1	1		2
10741800304	3	1		2						3	1	4	4	2	2							7		1						4	1								1	1	3	1
10741798207	6	1		2						3	3	3	2	2	1									1						5						6			2	2	3							7
10741793877	6	1		2						1	2	2	1	3	1									1						4							7		2	3	3							7
10741793734	1	1	1	2						1	3	3	1	3	1									1						4	1								1	1	2	1						7
10741791111	3	1	1	2						1	1	3	2	2	2							7		3		2				4	1								1	1	3							7
10741790583	4	1	1	2			5			1	3	2	1	2	3					5				3				4		4						6			1	3	3							7
10741790211	3	1		2						3	1	5	4	2	2			3			6			1						4							7		2	1	1		2
10741789879	3	1		2						1	2	2	1	2	2							7		3	1					5						6			2	2	2							7
10741789250	2	2	1							1	2	2	1	2	2					5				1						5			3						2	1	3							7
10741788345	6	1	1	2						2	1	4	4	2	2					5				1
10741787713	2	1		2		4	5			1	3	1	1	1	2					5		7		3					5	4						6			2	1	3							7
10741786337	4	1							7	1	2	3	3	2	3	1				5		7		3	1	2		4		5	1	2	3		5				1	2	2							7
10741786256	3	1	1		3					2	1	5	4	1	2		2							1						4				4					1	1	3							7
10741784645	2	1	1							1	3	1	1	3	2						6			3
10741781503	1	1	1	2						1	1	3	4	2	2					5	6			1						4	1	2	3		5				1	2	3							7
10741779695	6	2			3					1	3	1	1	2	2	1		3			6			2
10741779135	1	1			3					1	3	3	1	2	1									1						4	1								1	2	3							7
10741778303	3	1	1	2						2	1	2	4	2	2						6	7		3		2				5	1		3						1	2	3	1
10741776260	6	1		2		4	5			1	3	1	1	2	1									1						4							7		2	1	3								8
10741770865	6	1		2						1	3	3	2	2	1									1
10741770853	6	1					5			1	2	1	1	2	2								8	4						5				4					1	2	3		2
10741770623	3	1		2			5			1	2	3	2	2	2					5	6		8	4						2			3						1	1	3				4		6
10741770335	6	1		2						1	1	3	1	3	3						6	7		3
10741768547	6	1		2						2	2	5	4	2	1									1						4	1								1	1	1	1				5
10741767469	6	1		2		4	5			1	3	1	1	1	2								8	3					5	4						6			2	1	3							7
10741767300	1	1		2						2	1	3	4	2	1									1						4							7		1	1	1	1	2			5
10741766962	6	1		2						1	2	2	1	2	2				4					1						4		2							2	1	1				4
10741765378	6	2							7	4	3	4	5	1	4									1						4							7		1	1	1	1	2	3	4
10741765217	3	1		2						1	3	3	1	2	3								8	1						5							7		1	1	3							7
10741765063	1	1	1	2						1	3	2	1	2	1									1						4		2							1	3	3							7
10741762836	6	1	1	2		4				2	1	2	4	1	2						6	7		3
10741762631	6	1		2						1	3	5	2	2	2		2						8	3		2	3			4	1							8	2	2	3							7
10741760605	3	1					5			1	1	1	1	2	2							7		1						5					5				1	3	3							7
10741759690	3	1			3					1	2	2	1	2	1									1						4							7		1	1	1	1
10741759397	5	1			3		5			2	1	3	4	2	2	1				5				3		2				5	1		3						1	2	1		2		4
10741753857	1	1		2		4				1	3	3	2	2	1									1						4	1								1	1	3					5
10741753650	6	1		2						1	3	2	2	2	4									3		2				1			3						1	1	3		2
10741752136	6	1		2						1	2	3	1	2	1									1						4							7		2	1	1	1
10741750150	2	1	1	2						1	2	1	2	3	3	1		3				7	8	2	1	2			5	2	1		3					8	1	2	2							7
10741747192	2	1		2		4	5			1	3	1	1	2	1									1						4							7		2	1	3							7
10741746234	6	1		2		4	5			1	2	1	2	3	3					5		7		3		2	3			5	1		3						2	2	3							7
10741745442	3	1		2						2	1	5	4	1	1									1						4							7		1	1	2				4
10741743580	6	1		2						1	3	3	2	2	1									1						4							7		1	1	1			3	4	5
10741743141	3	1		2						3	1	5	4	2	2						6			3
10741742161	1	1	1	2						1	2	3	1	2	2					5				1						4	1								2	1	1		2		4
10741740684	3	2	1	2						2	1	5	4	2	1									1
10741736818	3	1	1							1	2	1	2	2	2							7		1						5	1	2							2	2	3							7
10741735724	6	1		2						2	1	5	4	2	2								8	1						4	1								1	1	1	1
10741733662	5	1			3					2	1	5	4	2	3								8	4						5		2							2	3	3							7
10741732297	3	1	1	2						1	2	3	1	2	2					5				1
10741731349	3	1			3					2	1	3	4	3	1									1						4							7		2	1	1	1
10741730868	6	1		2						2	1	5	4	2	1									1						4	1								1	2	3							7
10741730818	5	1		2						1	3	5	2	2	3								8	1						5	1		3						1	2	3							7
10741729338	1	1		2			5			1	3	5	2	2	1									1						4							7		1	1	1	1	2	3	4	5	6
10741725634	6	2							7	1	3	3	2	2	3					5				2					5	5						6			1	2	1				4
10741724713	6	1		2			5			1	2	3	2	2	2							7	8	3			3			5	1	2			5				1	2	3							7
10741723878	6	1					5			1	3	1	1	2	1									1						5	1								1	3	3							7
10741723731	1	1	1	2						2	1	3	4	1	1									1						4					5				1	1	1	1
10741723445	3	1	1							1	2	1	1	2	1									2		2				4							7		1	2	3							7
10741721320	3	1		2						1	2	2	1	2	2					5				3		2				2	1		3	4					1	3	3							7
10741717500	6	1					5			1	3	1	1	2	2
10741715869	1	1	1		3		5	6		1	3	1	2	2	3					5		7		1						5	1		3		5				1	2	1							7
10741713011	6	1		2		4				1	3	1	2	2	1									1						5			3						2	3	3							7
10741710440	1	1			3					1	3	3	2	2	2							7		1						4	1								1	3	1					5
10741710315	3	1	1							1	2	2	1	2	1									1						4							7		1	2	3							7
10741710016	3	1	1	2			5			1	3	3	1	2	2					5				1						4	1								1	1	1		2		4
10741709573	6	1	1							1	3	3	2	2	2					5				1						2			3						2	2	3							7
10741709234	4	1	1							1	2	3	2	2	1									3		2				5						6			1	3	3	1
10741708997	3	1	1							1	2	2	1	3	3					5				2					5	5		2		4					1	1	1		2
10741708585	6	1					5			1	3	1	2	1	1									1						5							7		1	3	3							7
10741707810	5	1	1			4				1	3	3	2	1	3					5				3		2				4								8	1	2	3							7
10741707493	3	1	1	2			5			1	2	2	1	2	1									1						4	1								1	1	1	1	2
10741707022	3	1	1	2			5			4	2	3	5	2	2								8	1
10741706146	6	1		2						1	3	3	2	1	1									1
10741705968	4	1	1	2			5			2	1	4	4	2	2					5	6	7		3	1	2	3	4		2	1	2	3						1	3	3							7
10741705849	2	1		2						1	1	3	3	3	2	1						7		3	1	2				2		2			5				2	1	1	1	2		4
10741705469	7	1	1							1	3	3	2	2	3	1							8	3			3			5	1		3		5				1	2	3							7
10741704494	3	1		2						2	1	5	4	2	1									1
10741701884	6	1				4				1	3	3	1	2	1									1						3		2			5				1	2	2							7
10741701842	1	1	1	2	3		5			1	1	2	1	2	2					5		7		3	1					5	1								1	1	1	1	2			5	6
10741701351	6	1		2						1	2	3	2	2	4									4						5	1								2	3	3							7
10741701133	6	1				4				1	2	2	1	2	2							7		3
10741700523	4	1	1							1	2	3	2	2	1									3
10741700334	3	2							7	1	2	3	2	2	3	1								3					5	5	1								1	3	3							7
10741700229	4	2	1	2	3					1	2	3	3	1	3	1								2	1	2				4				4					1	1	3			3	4	5		7
10741700041	1	1	1			4	5			5	1	5	2	2	1									1						4	1				5				1	1	1		2			5	6
10741699970	1	1	1				5	6		3	1	3	4	2	2							7		1						5						6			1	3	3							7
10741699643	4	1		2						1	2	3	2	2	2							7		1						4	1								1	2	3							7
10741699625	3	1		2						1	3	1	2	2	2							7		1						4	1								1	1	1				4
10741699371	6	1		2			5			1	3	1	1	3	2	1				5				1						3			3	4					1	1	3							7
10741699053	6	1		2			5			1	2	2	1	2	2					5				1						5				4					2	2	3							7
10741698580	6	1		2		4				1	2	5	2	2	2							7		3		2	3			4						6			1	2	3							7
10741697235	3	1		2	3	4				1	1	1	2	2	2						6			3		2	3	4		5		2							1	2	2							7
10741696215	6	1		2		4	5			1	3	1	1	2	1									1						4							7		2	1	3							7
10741696106	3	1				4				1	3	2	1	2	1									2
10741695296	1	1		2			5			1	2	3	1	2	2							7		1						5	1								1	2	3							7
10741694489	4	1	1							1	2	3	2	2	2
10741694052	3	1		2						2	1	4	2	2	1									1						4						6			1	3	1				4
10741694010	1	1	1							1	2	2	2	1	1									1						4						6			2	1	1		2
10741693593	1	1	1							1	2	1	2	2	2						6			1						4	1								1	3	3							7
10741693263	1	1	1	2			5			1	2	5	2	2	1									1						4	1				5				2	1	1		2		4	5	6
10741692415	1	1	1	2	3					1	2	2	1	3	3					5				3	1					5	1								1	2	3							7
10741691852	2	1			3					1	2	2	1	2	2	1								3
10741691485	6	1		2						2	1	3	4	2	2							7		3			3			5	1		3						1	3	3					5
10741690557	1	1		2						1	2	2	1	1	2	1								1						4							7		1	1	1		2
10741689790	6	2			3					1	3	2	1	3	3	1								2		2				1		2							1	2	2							7
10741688609	1	1	1	2						1	3	2	1	1	1									1						4							7		1	1	1	1
10741687952	1	1				4				1	3	2	1	1	1									1						4	1								1	1	1	1	2
10741687865	6	1				4				1	1	3	1	2	2					5				3			3			5	1		3	4	5				1	2	2					5
10741687791	3	1	1	2	3	4	5	6		1	1	2	1	2	2								8	1						4	1				5				1	1	1	1	2	3	4
10741687495	3	1	1	2		4	5			1	3	3	1	2	3						6	7		2	1					3						6			1	1	3	1
10741687445	1	1	1	2			5			1	3	3	1	2	2			3				7		3	1		3			5		2			5				1	3	1	1
10741686714	5	1		2			5			1	1	3	1	2	1									1
10741686510	5	1		2						1	1	3	3	2	2						6			3				4		3	1				5				2	2	2							7
10741686250	1	1		2						1	3	1	1	2	2							7		3		2				4			3						2	1	3		2
10741685935	3	1	1	2			5			1	2	2	1	2	2					5		7		3	1					5	1		3						1	3	1							7
10741685542	6	1				4				1	2	2	1	3	2						6			3	1		3			2	1								1	3	3							7
10741685503	1	1	1	2			5			1	2	5	2	2	1									1						4	1				5				2	1	1		2		4	5	6
10741684982	3	1	1	2	3					1	2	2	1	2	2					5				1						5	1								2	1	3					5
10741684960	3	1	1	2						2	1	3	2	2	2	1								3			3			3	1								2	1	3							7
10741684903	3	1	1	2			5			1	2	2	1	2	2					5		7		3					5	4						6			1	1	1	1
10741683975	3	1	1	2						1	3	2	1	2	1									1						5	1								1	1	1		2
10741683349	3	1	1	2						1	3	3	1	2	2			3						1						2	1								1	2	1		2
10741683059	3	1				4				1	3	2	5	2	1									3			3			4	1								1	1	1		2
10741682628	3	1		2						1	3	3	2	2	2							7		1						4	1								1	3	3							7
10741682572	1	1		2						1	3	1	2	2	1									1						4	1								1	1	1		2
10741681877	3	1	1	2		4	5			3	1	4	4	3	2					5	6
10741681603	1	2		2						2	2	3	2	3	3						6			1						3	1								1	1	1						6
10741681248	6	1		2						1	3	2	1	2	2					5		7		3		2				5	1								2	2	2							7
10741681053	1	1	1	2						2	1	5	5	2	1									1						4							7		1	1	1	1	2	3	4
10741680792	1	1		2						1	2	1	1	2	1									1						4						6			2	1	3				4
10741680594	1	1			3					2	1	4	4	1	1									1
10741678801	6	1					5			1	3	1	1	2	2					5				3	1	2	3	4		3	1		3		5				2	2	3							7
10741678783	3	1		2						1	3	2	1	2	2					5				1						4	1		3						1	3	3					5
10741678742	6	1		2						2	1	5	4	2	2								8	1						4							7		2	3	1	1
10741678685	6	1		2			5			2	2	5	4	2	2								8	1						4							7		2	3	3								8
10741678096	3	1	1	2						1	1	3	2	2	2	1								1						5		2							1	1	3							7
10741678004	3	1		2						1	3	2	1	2	2							7		1						4						6			2	2	2							7
10741677966	6	1		2						2	1	3	4	2	3							7		1
10741677808	3	1		2						1	2	2	1	2	2					5				3	1		3	4		5						6			1	3	3							7
10741676762	1	1	1	2			5			2	1	4	4	2	2							7		1						4	1								1	2	3							7
10741676293	1	1	1	2			5			1	1	5	2	2	1									1						4	1								1	1	1		2		4
10741673435	6	1	1				5			2	1	5	4	1	2								8	1						4	1		3						1	1	1	1	2
10741673305	6	1		2						2	1	5	4	2	2							7		3		2				5	1								2	2	3							7
10741673246	3	1		2						1	1	1	1	2	2	1								3			3			5			3						1	1	3							7
10741672263	1	1	1							2	1	5	4	1	2								8	1						4		2							2	1	1	1	2
10741672259	6	1	1		3					1	1	2	1	2	2					5				3					5	4	1		3						1	1	3							7
10741672087	1	1			3					2	1	3	1	2	1									1						4							7		1	1	1		2
10741671188	6	2			3					1	1	3	4	2	2		2	3			6			2	1	2				5	1		3						1	2	2							7
10741670652	3	1		2			5			1	3	2	3	2	3		2				6			1						2	1		3		5				1	3	3							7
10741670507	4	1		2		4	5			1	3	1	1	1	1									1						4							7		2	1	1		2		4
10741669521	3	1	1							1	2	3	2	1	2					5				1						5	1								1	3	3							7
10741668811	6	1			3					1	2	1	1	2	1									1						4	1								1	2	3							7
10741668673	3	1							7	1	2	3	2	2	2					5				3		2				5			3						2	2	3			3	4
10741668264	3	2				4				1	2	2	2	3	3		2			5				3		2				5			3	4		6			1	1	2				4
10741667421	1	1		2			5			1	3	1	1	2	2							7		1						4							7		1	1	1	1	2	3
10741665661	3	1		2						2	1	3	3	2	2						6	7		3		2				3	1		3						1	2	3							7
10741665103	3	1			3					2	1	3	2	2	2					5				3			3			4		2							2	1	3							7
10741664647	3	1		2			5			1	3	3	3	2	3					5	6			3				4		5	1		3						1	2	2							7
10741664467	5	1	1							1	3	3	2	2	2					5				1						4	1								1	3	3		2
10741662653	1	1	1			4				1	2	2	2	2	2								8	3			3			5		2							2	3	1		2
10741662619	3	1	1			4	5			1	3	3	2	2	2						6			3		2				5	1		3						2	2	2							7
10741662496	6	1	1				5			1	3	3	2	2	2					5		7		3			3			5	1								1	2	3							7
10741662241	6	2					5			1	1	3	2	3	3	1	2	3	4	5	6	7		2	1	2		4		1	1	2	3	4	5				1	2	2							7
10741662150	1	1	1	2						2	1	4	4	2	1									1						4				4					1	3	3							7
10741661690	3	1					5			1	3	3	3	1	2	1	2				6	7		1
10741661048	6	1	1							1	3	3	2	2	2					5				3		2	3			4		2							1	2	3							7
10741660414	6	1		2			5			1	3	1	2	2	1									1						4							7		1	1	3							7
10741660011	6	1					5			1	3	3	3	1	3	1		3		5	6			2	1	2				2	1		3						1	2	3							7
10741659036	1	1			3					2	1	3	1	2	1									1						4							7		1	1	1		2
10741657658	3	1				4			7	1	3	2	1	2	3	1						7		1						5	1		3					8	1	2	3							7
10741656635	3	1		2						1	1	1	1	2	2		2							3		2				4			3						1	3	3							7
10741656416	6	1	1							3	1	4	4	2	2					5				3		2				5	1								2	3	3							7
10741656374	3	1	1							3	1	3	2	2	1									1
10741653805	6	1		2						3	1	3	2	2	2					5				1						4							7		2	3	3							7
10741653781	3	1					5			1	2	1	1	1	3					5				4						5	1								2	3	3		2			5
10741653758	3	1	1							2	3	3	5	2	2		2				6			3		2				3			3			6			1	1	2							7	8
10741652180	3	1	1	2						1	1	3	1	2	2					5				1						5			3						2	1	1		2
10741651844	6	1		2			5			1	2	3	2	2	2					5				1						5			3	4					1	1	3							7
10741650123	1	1	1	2						2	1	5	5	2	1									1						4							7		1	1	1	1	2	3	4	5	6
10741649490	6	2							7	1	2	3	2	2	3					5				2
10741648242	6	1		2						1	3	3	2	2	2							7		3		2				4		2							1	3	3					5
10741645783	6	1	1	2						1	3	2	1	1	2					5				1						4		2			5				1	1	3							7
10741645643	5	2							7	1	2	3	2	3	3					5				3		2				5	1	2							1	1	2							7
10741645626	6	1					5			1	3	1	1	2	3					5				3			3			5			3						1	2	3							7
10741645205	3	1		2						1	3	2	1	2	3	1		3		5				2
10741641980	6	2					5			1	2	4	5	2	4									3			3			5				4					1	2	3							7
10741641714	1	1	1				5			1	2	3	1	2	3					5	6	7		2	1					2	1		3	4					1	1	2							7
10741640149	3	1		2						1	3	1	1	2	2	1								3		2				4			3						1	3	3							7
10741635105	1	1	1	2						2	1	3	2	2	1									3	1					5		2							2	3	3					5
10741633721	3	1	1				5			1	3	3	3	2	2							7		1						5	1								1	1	1	1			4
10741633602	3	1		2						2	1	3	1	1	2		2							2				4		4						6			2	1	2						6
10741633400	1	1	1	2						2	1	5	4	2	1									1						4							7		1	1	1	1	2	3	4
10741633049	3	1	1	2						1	3	3	5	2	1									1						4	1								1	1	3					5
10741632856	6	1							7	1	2	3	2	2	3	1	2	3		5			8	2
10741632735	3	2	1	2						1	3	3	1	2	1									1						4							7		1	1	3		2
10741628496	6	1			3					1	3	2	1	2	3			3		5		7		3
10741627926	1	1		2						1	3	1	1	2	2	1								3			3			4		2							1	2	3			3
10741626020	1	1					5			1	2	1	1	3	2						6			3			3			5						6			2	2	2		2
10741625970	6	1	1	2		4				1	2	3	5	2	2							7		1						4	1								1	3	3	1
10741625710	6	1		2						1	1	3	3	3	2			3		5	6	7		3		2				3		2		4	5				1	1	2							7
10741624897	1	1	1				5			2	1	5	4	2	1									1						5							7		1	3	3		2
10741623548	3	1	1		3					2	1	5	4	1	2						6			1						4	1				5				1	1	1	1	2	3		5
10741620608	1	1	1	2						2	1	5	5	2	1									1						4							7		1	1	1	1	2	3	4	5	6
10741620510	1	1		2		4				2	1	3	5	2	1									1						1	1								1	1	1	1
10741619979	2	1	1							1	2	3	3	2	2					5		7		3
10741618151	3	1		2	3					1	2	3	1	2	3					5				2					5	1	1		3						1	2	3							7
10741617828	3	1		2						1	3	3	1	2	2	1								3		2				5		2	3						1	1	3					5
10741617768	3	1	1							2	1	4	4	2	1									3		2				4	1								1	3	3	1
10741617063	3	1	1							1	1	3	1	2	2							7		1						4	1								2	1	1							7
10741616209	1	1	1	2						2	1	5	5	2	1									1						4							7		1	1	1	1	2	3	4
10741615121	3	1			3		5			1	3	3	2	1	1									1						4							7		1	1	3				4
10741614484	3	1	1							2	1	4	4	1	1									1						4							7		1	1	1	1
10741608493	6	1		2						1	2	3	3	3	3					5				3	1					5			3						2	1	3							7
10741607350	6	1	1				5			2	1	4	4	2	2					5	6	7		1						3	1		3						1	2	1							7
10741606978	6	1	1							1	2	2	1	1	2							7		3
10741604076	1	1		2						1	2	2	1	1	1									1						4		2							1	1	1		2
10741601314	1	1	1	2						2	1	5	5	2	1									1						4							7		1	1	1	1	2	3	4
10741600235	1	1	1	2						2	1	5	5	2	1									1						4							7		1	1	1	1	2	3	4	5	6
10741599210	1	1			3					1	3	3	2	2	2							7		3
10741599119	2	1		2						2	1	3	4	3	2		2							3		2				5	1								1	2	3							7
10741598850	1	1		2						2	1	4	4	2	1									1						4							7		2	1	1		2
10741597699	3	1		2						1	2	2	1	2	1									1						4						6			2	3	3							7
10741596235	1	1		2						3	1	1	2	2	1									1						4			3						1	2	3							7
10741595896	6	1		2						1	2	3	3	2	2					5				1						1	1								1	2	3							7
10741595538	2	1		2			5			1	3	1	1	2	2					5		7		2		2	3			5	1		3					8	1	1	3							7
10741595291	3	1		2						2	1	5	4	2	2								8	1						5			3					8	1	1	3		2
10741594646	1	1	1	2						1	2	3	1	1	3					5				1						2	1								1	1	3							7
10741593160	1	1	1	2			5			1	1	5	2	2	2						6			1						4						6			2	1	1		2		4
10741591054	6	1	1	2						1	3	2	1	2	3		2			5		7	8	3	1					5	1	2	3						1	2	3							7
10741591042	3	1		2						1	2	3	2	1	2					5				3
10741589000	1	1			3					1	2	2	1	2	1									1						4						6			1	1	3				4
10741588391	2	1	1	2						1	2	3	3	1	1									1
10741588142	3	1			3					1	2	2	1	2	2					5		7		1						5	1		3		5				1	1	1							7
10741588121	6	1		2						1	2	3	3	2	2							7		3
10741587574	3	1			3					1	2	3	3	2	3		2	3	4	5				2					5	1			3		5				1	2	3							7
10741586232	1	1		2						2	1	4	4	2	1									1						4							7		2	1	1		2
10741584914	3	1			3					1	3	3	1	2	3					5				3		2			5	5			3						1	2	3							7
10741584859	3	1		2						1	3	3	2	2	2					5				3			3			5						6			1	3	1			3
10741584847	1	1	1	2						1	2	5	2	2	1									1						4						6			2	1	1		2		4
10741584828	6	1		2						1	2	2	1	2	2							7		1						4	1								1	2	1	1
10741582499	6	1		2						2	1	5	4	2	2					5				3		2				4	1								2	1	3							7
10741581045	3	1	1							2	1	4	4	2	2			3				7		3			3			5	1	2			5				1	2	3							7
10741575393	3	1		2						1	3	3	1	2	1									1						3							7		1	1	3							7
10741574600	1	1	1							1	1	3	1	2	1									1						4	1								1	1	1		2
10741574476	1	1		2						2	1	5	4	2	1									1						4						6			2	1	1		2
10741571933	4	1	1							2	1	5	4	3	3							7		3				4		5				4					2	1	3							7
10741571055	6	1					5			1	3	3	1	2	3					5				1						5	1	2	3						1	1	3							7
10741570194	6	1		2						1	2	3	5	2	2					5				3
10741569592	3	1	1				5			1	3	3	1	3	3					5		7	8	3	1					1			3						2	1	2							7
10741569277	6	1		2		4				1	3	3	3	2	3					5				1						4			3						1	2	1							7
10741568767	3	1	1		3					2	1	5	4	1	2						6			1						4	1				5				1	1	1		2	3
10741568702	6	1		2			5			1	2	3	1	1	2					5	6	7		3	1	2				4	1		3						1	2	1							7
10741567311	1	2	1							1	2	3	1	2	1									1						4	1								1	1	1		2
10741566649	1	1	1	2						2	1	5	5	2	1									1						4							7		1	1	1	1	2	3	4	5	6
10741565246	3	2	1							2	1	2	1	1	3					5				2	1					1			3						1	3	2							7
10741564861	5	2		2						1	2	1	2	2	2					5				3			3			5			3						2	3	3							7
10741564654	3	1		2						1	2	3	1	2	2					5		7		4						5	1	2							1	2	3							7
10741563876	6	1	1	2						2	1	5	4	1	1									1						4							7		1	3	1							7
10741563611	1	1	1	2		4				1	1	1	1	2	2					5				1						2	1		3					8	1	1	3					5
10741562964	6	1		2						1	2	5	2	2	1									1						4	1	2							2	1	3							7
10741562442	3	1		2						1	3	3	2	2	2					5		7		3	1					5	1								1	2	3		2
10741562143	3	1		2						1	2	3	1	2	2					5		7		4						5	1	2							1	3	3							7
10741561811	1	1		2						1	2	3	1	2	1									1						4							7		1	1	1						6
10741561663	1	1	1							1	2	3	1	2	1									1						4		2							2	1	1		2
10741561392	6	1	1	2						1	3	3	2	2	2					5				3		2				5	1		3			6			1	2	3							7
10741561126	1	1		2						1	2	3	3	2	2					5				3	1	2				1		2	3						1	2	2							7
10741560814	1	1	1		3					2	1	5	4	1	1									1						4	1								1	1	1	1	2	3
10741560581	6	1	1							1	2	2	2	2	3		2			5		7		3				4		5	1		3						1	1	3							7
10741554927	1	1	1	2						2	1	5	4	2	1									1						4							7		1	1	1	1	2	3	4
10741553645	5	1	1							1	3	3	2	3	3					5		7		1						4	1								1	1	3							7
10741553545	6	1	1							1	3	3	2	2	3		2	3				7		1						1	1		3						1	2	2							7
10741553279	5	1	1				5			2	1	5	4	2	2						6			1						4	1								1	3	1						6
10741553198	3	1					5			2	1	2	4	1	2	1		3	4	5	6			3		2				2			3		5				1	1	1		2	3
10741553150	3	3	1							2	1	2	4	2	3					5				1						5	1	2	3						1	1	3							7
10741552421	1	1		2						1	2	2	1	2	1									1						4							7		1	1	1		2
10741551798	1	1	1	2						2	1	2	1	2	1									1						3	1		3						1	1	1	1	2	3	4
10741551205	3	1		2						1	2	1	1	2	1									1						4						6			2	1	3		2
10741550467	6	1	1			4				2	3	4	4	2	1									1						4							7		1	1	1	1	2	3	4	5
10741549382	3	1	1	2						2	1	3	3	1	2						6	7		1						2	1		3						1	3	1							7
10741548060	3	1		2						1	2	3	1	2	1									1						4							7		1	1	1	1
10741546263	3	2		2						2	1	4	4	2	3						6			3		2				4			3						1	1	1	1	2				6
10741544506	1	1	1			4				1	2	2	2	1	1									1						4	1								2	1	1					5	6
10741543214	6	1				4				1	3	3	3	2	3					5				2		2				5	1		3						2	2	3							7
10741541727	3	1	1							2	1	5	4	1	1									1						4							7		1	1	1	1	2
10741541560	3	1	1							2	1	1	5	2	2					5	6	7		3	1	2				2	1		3						1	3	1	1	2
10741541517	3	1		2			5			1	2	3	1	3	2					5		7		1
10741541347	1	1	1							2	1	4	4	1	1									1						5							7		2	1	3					5
10741541317	1	1	1							2	1	4	4	2	3			3						3		2				5						6			2	3	1							7
10741540964	3	1	1							2	1	3	1	2	1									1
10741539453	1	1		2						1	2	2	1	2	1									1						4	1								1	1	1		2
10741538443	6	1		2						1	2	3	1	2	2							7		3		2				4	1	2		4	5				1	2	3							7
10741537948	3	1	1	2	3					1	1	1	1	2	2						6			3		2				4						6			1	3	1	1	2	3		5	6
10741537916	1	1	1	2						2	1	5	5	2	1									1						4							7		1	1	1	1	2	3	4
10741537749	3	1	1	2						2	1	2	4	2	2							7		1						4	1		3						2	1	1	1	2	3	4
10741536916	1	1	1	2			5			1	2	5	2	2	1									1						4						6			2	1	1		2		4
10741536526	6	1			3		5			2	1	3	4	2	1									4						4							7		1	1	3								8
10741535571	1	1	1							1	2	3	2	3	1									1						4							7		1	3	3							7
10741535502	5	1					5			1	2	1	1	2	1									1						4	1	2	3		5				2	3	3							7
10741535437	1	1	1							1	2	3	2	3	1									1						4							7		2	3	3							7
10741535366	1	1	1							1	3	1	1	2	1									1						4	1								1	1	1		2
10741535342	1	1	1							1	2	3	2	3	1									1						4							7		1	1	1				4
10741535160	1	1	1							1	2	3	2	3	1									1						4							7		2	3	1				4
10741534180	1	1	1	2						2	1	5	5	2	1									1						4							7		1	1	1	1	2	3	4	5	6
10741533040	5	1	1	2						1	2	3	3	2	1									1
10741532897	3	1	1							3	1	4	4	2	2					5				4						5			3		5				1	2	3							7
10741532735	5	1		2						1	2	3	2	2	2							7		3		2				5	1								1	2	3							7
10741532572	1	1	1	2						2	2	5	4	2	1									1						4							7		1	1	1		2	3	4	5	6
10741532225	1	1		2						2	1	5	4	3	1									1						4							7		1	2	1				4
10741531767	3	1		2						2	1	3	4	2	2							7		3		2				4			3						1	1	3		2		4
10741531693	1	1	1							1	2	3	1	2	1									1						4						6			1	1	1		2
10741531512	3	2		2						2	2	4	4	1	2	1								3	1					2	1								1	3	2		2
10741530621	1	1	1	2			5			1	2	5	2	2	1									1						4						6			2	1	1		2		4
10741530298	6	1		2						1	3	1	1	2	2			3		5				3		2	3	4		3	1		3						1	2	3							7
10741530294	2	1		2						1	2	3	1	2	2	1				5				4						5			3						1	2	3							7
10741529955	3	1		2						1	1	3	1	2	1									3		2				4	1								1	1	1	1	2	3	4	5
10741529505	6	1	1	2						1	2	3	2	2	1									1						4						6			2	1	3		2
10741528872	5	1		2	3					1	2	1	1	2	2		2							1						4							7		1	2	3							7
10741527906	6	1		2						2	1	4	4	2	2					5				3			3			2			3						2	2	1							7
10741527462	6	1					5			2	1	4	4	2	3					5				3		2				5			3						1	3	3							7
10741527187	6	1		2						1	3	1	2	2	1									1						4							7		2	1	1				4
10741526677	3	1	1	2						1	1	3	1	2	1									1						4	1								2	1	1		2
10741526580	6	1	1	2						1	3	3	2	1	1									3	1		3			4	1		3						1	2	3		2		4
10741526130	1	2	1							1	3	1	1	2	1									1						4	1								1	1	1		2	3
10741525839	3	1		2			5			1	2	4	5	2	2			3			6			3		2		4		1				4					2	2	1						6
10741525554	3	1	1				5			1	1	3	3	2	2						6			1						3			3						1	1	1			3			6
10741525532	6	1					5			1	3	1	1	2	2					5				3		2	3	4		5			3						1	3	3							7
10741525436	6	2					5			2	1	3	4	2	3					5				2				4		4						6			1	3	2			3
10741524658	3	1		2						2	1	4	4	2	1									1						4			3						1	1	1	1				5
10741524619	2	1				4				1	2	2	3	3	2		2							1						2	1	2		4					2	2	3					5
10741524554	6	1					5			1	3	1	1	3	3			3			6	7		2		2	3	4		1	1	2	3						1	2	2							7
10741524239	6	1		2						1	2	3	1	2	1									1						5		2							2	2	3							7
10741522743	1	1	1	2						2	1	5	4	2	1									1						4							7		1	1	1	1			4
10741522602	6	1	1							1	3	1	2	2	2						6			1						4							7		2	3	3		2
10741522154	1	2					5			1	3	1	1	2	2	1		3						3			3	4		3	1								2	3	3	1
10741522011	1	2	1							2	1	5	4	2	1									1						4							7		1	1	1		2		4
10741521231	6	2					5			1	3	1	1	3	2		2		4	5	6			3		2	3			5	1				5				1	3	3						6
10741520232	5	1		2						1	3	3	2	2	2					5				3
10741517691	5	1	1			4				1	2	3	2	2	2					5				1						3						6			1	3	3							7
10741517676	6	2	1							1	3	1	1	2	1									1						4							7		1	2	1							7
10741517626	3	1		2						1	2	3	3	3	3			3			6	7		2					5	2	1	2	3						1	2	2							7
10741517159	1	1	1							1	2	3	1	2	2		2							1						4						6			1	1	1		2
10741516997	1	1	1							1	2	3	2	3	1									1						4							7		2	1	3				4
10741516875	1	1	1							1	2	3	2	3	1									1						4							7		1	3	3							7
10741516512	1	1	1							1	2	3	2	3	1									1						4							7		2	1	3							7
10741516098	5	1	1			4	5	6		1	3	3	2	2	2	1		3		5		7		3		2	3			1	1	2	3						2	1	3								8
10741515892	1	1	1	2						2	1	5	5	2	1									1						4							7		1	1	1	1	2	3	4	5	6
10741515840	3	1	1	2						1	2	2	5	2	2					5				1						4	1								1	1	1							7
10741514275	6	1		2						1	2	3	1	2	1									1						5						6			2	2	3							7
10741513495	6	1	1							4	2	1	1	2	2					5				3		2				3			3						1	1	3							7
10741512561	1	1	1							1	2	3	1	2	1									1						4						6			2	3	3		2
10741511823	3	1				4				1	3	1	1	2	1									1						4	1								2	1	1	1
10741511086	3	1	1				5			1	3	3	3	2	2						6			1						4	1								1	2	1	1	2	3	4	5
10741509017	1	1		2						1	2	2	1	2	2							7		1						5						6			1	1	1	1
10741508950	6	1		2						1	2	3	1	2	2
10741508571	2	2		2	3					1	2	3	3	3	2					5		7		3		2			5	2	1		3		5				2	2	2							7
10741507694	1	1	1							1	2	3	2	3	2							7		1						4	1								2	3	3							7
10741507082	1	1	1							1	2	3	1	2	1									1						4		2							1	1	3		2
10741506461	6	1	1	2			5			1	3	1	2	2	3					5		7	8	1						4	1		3					8	1	2	3							7
10741506072	6	1	1							1	2	3	3	2	2							7		3		2				5					5				1	2	2							7
10741505931	3	1	1							1	2	3	3	2	2	1								3
10741505900	1	1			3					1	3	2	1	1	2					5				3
10741503452	1	1	1	2						2	3	5	4	2	1									1						4							7		1	1	1	1	2	3	4
10741503121	1	2					5			1	2	1	2	2	3					5				3					5	4	1		3						2	2	3							7
10741502758	1	1	1							1	2	3	1	2	1									1						4							7		1	1	3					5
10741502679	3	1	1	2						1	3	1	2	2	2								8	1						5					5				1	3	3							7
10741502352	2	1	1				5			1	3	2	2	3	2						6	7		3	1	2				3	1		3						1	1	2							7
10741501374	6	1	1		3		5			1	2	3	2	2	2	1								3
10741500462	6	1		2						1	3	3	1	2	3					5		7		3
10741499460	3	1	1				5			1	3	3	2	2	2					5				3			3			5				4					1	1	3		2
10741498375	6	1	1							1	3	3	2	2	2							7		3		2				5	1								1	2	2							7
10741496545	1	1	1							1	2	3	1	2	2							7		1						4		2							1	1	3		2
10741496099	6	1	1							1	3	5	2	2	2					5		7		1						5	1								1	2	3							7
10741495980	3	1		2		4				1	1	1	1	2	2							7		1						5	1				5				1	1	3							7
10741495325	3	1				4				3	1	3	2	2	2					5				1						2			3						2	3	3							7
10741495269	6	1	1				5			1	3	3	1	2	2						6			1						3	1								1	3	3	1	2	3	4	5	6
10741495110	3	1		2						1	2	3	2	1	2					5				3
10741495045	1	1		2						1	2	2	1	1	1									1
10741494804	1	1	1	2			5			1	2	5	2	2	1									1						4		2							2	1	1		2
10741494098	3	1	1							1	3	3	2	2	2							7		3		2				5	1								1	2	3							7
10741493951	6	1		2						1	3	3	2	1	2					5				1						4	1								1	3	3							7
10741493922	6	2		2						1	2	1	2	2	3					5				1
10741493499	5	1	1							1	3	3	2	1	2							7		1						5	1								1	2	3							7
10741493264	1	2					5			1	3	1	1	2	2		2							1						5						6			1	3	3		2
10741493176	6	1	1							1	2	3	2	2	2					5				3			3			5		2							1	2	2							7
10741492073	3	2	1							2	1	1	4	3	3							7		3			3			2	1				5				2	2	2							7
10741491991	3	1		2		4				1	3	3	2	2	3					5				1						5	1		3						1	3	3					5
10741491878	6	1	1				5			2	2	1	1	3	3			3		5		7		2	1					1	1		3		5				2	2	2							7
10741491467	6	1	1							1	2	3	1	2	2							7		3		2				4	1		3						1	3	3							7
10741490990	5	1	1	2						3	1	3	1	2	1									1						4	1								1	1	1		2		4
10741490267	1	1	1							1	2	3	1	2	1									1						4						6			1	1	1		2
10741490218	1	1	1	2	3					1	2	3	3	2	2		2			5				3					5	5	1		3						1	3	3							7
10741486358	1	1	1	2		4	5			1	3	5	2	2	2					5	6			3	1					4		2		4	5				1	1	1		2
10741486177	5	1		2						1	3	3	2	2	2				4	5		7		3					5	4	1				5			8	1	3	3							7
10741485957	3	1		2						1	2	3	1	3	2					5				3		2				4			3						1	1	3		2
10741485880	1	1	1							1	2	3	1	2	1									1						4		2							1	1	3				4
10741485445	6	1				4				1	3	2	1	3	2			3			6	7		3				4		4	1		3		5				1	1	2							7
10741484388	6	1		2						1	3	1	2	2	3					5				1						5			3						2	2	3							7
10741481957	1	1			3		5			1	3	1	1	2	1									1						4							7		2	1	3		2
10741481407	3	1		2						2	1	1	4	2	3			3		5		7		2		2	3		5	5	1	2	3		5				1	2	3							7
10741481131	3	1	1	2						1	2	2	1	2	2	1				5		7		3		2				5	1		3					8	1	3	3							7
10741479993	3	1	1							4	2	1	1	2	2	1								4						5			3						2	1	3							7
10741479057	1	1	1							1	2	3	1	2	1									1						4							7		1	1	1		2
10741478847	4	1					5			2	1	4	4	2	2					5				1
10741478597	2	1		2						1	3	3	1	1	1									1						4							7		1	1	3		2
10741478535	1	1	1							1	2	3	2	2	1									1						1							7		1	1	3				4
10741477897	3	1					5			1	3	1	1	2	3					5				4						5						6			1	3	3		2		4	5
10741477209	1	1	1	2			5			1	3	3	2	1	1									1						4							7		2	1	1	1
10741475337	1	1		2						1	2	3	2	3	2	1				5	6			3	1	2	3	4		5	1		3						1	2	3							7
10741475106	6	1	1	2		4	5			1	2	1	2	2	2	1								3					5	2	1		3						1	1	3							7
10741474932	3	3		2		4	5			2	1	1	2	1	2			3	4	5				3	1	2	3			1			3						1	3	2	1	2	3
10741473282	3	1					5			1	2	3	1	2	3					5				2	1					2	1		3					8	1	2	2							7
10741472539	3	2					5			2	1	4	5	2	2					5				4
10741472435	1	1	1	2						1	2	3	3	2	2							7		3		2				4	1								1	3	3							7
10741472238	3	1		2						1	2	3	3	2	1									1						4							7		1	1	3		2
10741467316	3	1					5			1	2	2	1	3	3					5		7		3
10741464579	1	1		2		4				1	2	2	1	2	2					5				4						5	1								1	2	2							7
10741461909	5	2							7	1	3	3	2	2	2	1				5		7		3					5	2	1	2	3						1	1	3				4
10741459839	6	1	1				5			1	3	2	1	2	2					5				3					5	5	1				5				2	1	3				4
10741459684	6	1			3		5			2	1	5	4	1	4									1						4							7		1	1	3					5
10741458643	6	2					5			1	3	5	1	2	3			3		5		7		3		2				5			3						1	3	3							7
10741458514	6	1	1	2	3		5	6		1	3	3	2	2	2							7		1
10741457922	1	1		2						2	1	4	4	2	1									1						4							7		2	1	1		2
10741451775	3	1	1		3					1	2	3	1	3	1
10741448813	6	1	1							2	2	3	1	3	1									1
10741444526	1	1		2						1	1	2	1	2	1									1						4						6			1	3	3				4
10741443979	6	1		2						1	2	1	2	2	1									3			3			5							7		1	2	3							7
10741441715	5	2							7	1	3	3	2	2	3					5				3
10741435318	6	1	1							2	1	2	4	2	2								8	1						5						6			1	2	3							7
10741434659	6	2							7	3	2	3	2	2	3				4					3
10741431080	6	1		2			5			1	3	2	1	1	2					5				1						5						6			1	2	1		2		4	5	6
10741430866	6	1		2						2	1	3	4	1	2							7		1						4							7		1	1	3		2
10741430623	1	1		2						1	2	3	1	3	4									1						4	1								1	3	2							7
10741426963	6	1		2						1	2	3	1	2	1									1						4	1	2	3						1	3	3							7
10741421199	6	1	1							1	3	1	1	2	2		2	3			6			3	1		3			5				4	5				1	2	2							7
10741419481	1	1		2			5			1	2	2	2	2	2					5				1						4	1								1	1	3							7
10741416997	3	1	1							1	2	2	1	2	1									1						4	1	2			5				1	1	1								8
10741416216	1	1	1	2						5	3	5	1	2	1									1						4							7		1	1	1		2
10741415104	3	1		2			5			1	3	3	2	2	2					5		7		3	1	2	3			3	1		3						1	2	1		2
10741414947	6	1		2						2	1	5	4	2	2					5				3					5	4						6			1	1	3				4
10741414875	3	1				4	5			1	3	1	1	2	2					5				3		2				5						6			1	2	3							7
10741410451	3	1		2						3	2	3	3	1	1									1						4	1								1	1	1		2
10741409713	1	1	1		3					1	2	2	2	2	1									1						4		2							2	3	1		2
10741407557	3	1		2						3	2	3	3	2	1									1						4	1								1	1	1	1
10741406808	3	1		2		4				3	2	5	4	2	2					5				3	1					4			3						1	2	2							7
10741406758	1	1		2						1	1	2	1	2	1									1						4		2							1	1	2	1
10741406716	2	1	1							2	3	5	4	1	3	1		3		5				3		2				1			3						1	2	3							7
10741405654	1	1		2			5			2	1	4	4	1	1									1						4							7		1	1	1	1
10741402853	3	1		2						3	2	3	3	2	1									1						4	1								1	1	1		2
10741401935	3	1	1	2						1	3	2	2	2	2							7		1						4	1								2	1	1	1				5
10741399536	5	1	1	2						1	3	3	2	2	2					5		7		1						4	1								1	1	1		2
10741398940	3	1		2						3	2	3	3	2	1									1						5	1								1	1	1	1
10741396583	3	1				4				1	2	3	3	2	3					5				4						5		2							1	2	3							7
10741395481	3	1		2						3	2	3	3	2	1									1						5	1								1	1	1		2
10741395030	3	1	1	2						3	2	3	1	3	2							7		1						4	1								2	3	3							7
10741392047	6	1		2			5			1	3	2	1	2	3			3		5				3		2	3			5						6			2	1	3							7
10741391168	1	1	1	2						1	3	3	1	1	1									1
10741390731	6	1	1							3	2	3	1	2	2						6			1						5						6			2	1	3							7
10741388608	3	1		2						3	2	3	3	2	1									1						4	1								1	3	3		2
10741388015	1	1			3					3	1	4	4	2	2							7		1						4	1								2	1	3				4
10741387524	3	1	1	2						1	2	3	1	2	1									1						4	1			4					1	1	1				4
10741384511	3	1		2						3	2	3	3	2	1									1						4							7		1	1	3							7
10741380559	3	1		2		4				2	1	3	4	1	1									1						4							7		1	1	1	1						7
10741375862	3	1		2						2	1	3	1	2	1									1						4	1								1	1	1							7
10741374656	3	1	1			4				1	3	2	2	2	2						6	7		3					5	5	1		3						1	3	3							7
10741372704	1	1	1	2	3	4	5			1	3	1	2	2	2					5
10741371533	1	1		2						2	1	3	4	1	1									1						4							7		1	1	1		2
10741371091	1	1		2						2	1	5	4	2	2					5				3					5	4	1		3						1	1	2							7
10741367816	6	1		2						1	3	3	2	2	2					5				1						3	1								1	2	3							7
10741364155	6	1		2			5			2	1	5	4	2	2							7		3		2				5			3						2	1	1					5	6
10741361703	1	1	1				5			1	3	5	2	2	2					5				1						4		2							1	1	1	1	2
10741360786	1	1	1							1	2	3	1	2	2		2							1
10741360407	1	1	1	2						2	1	5	4	2	2						6			1						4							7		1	1	1				4	5
10741357645	4	1		2			5			1	3	3	1	2	2				4				8	3			3		5	4	1	2			5				1	1	2							7
10741355557	3	3		2						1	2	2	1	2	2							7		1
10741353316	6	1		2						3	1	5	4	2	2					5				4						5			3						1	2	3							7
10741352129	6	1				4				1	2	3	1	3	3								8	3	1					4								8	1	1	3							7
10741351237	6	1	1	2						1	2	2	2	2	2					5				3		2				4			3						1	1	3		2
10741348938	3	1		2						3	2	3	1	2	1									1						5	1								1	1	3						6
10741346959	3	1		2						1	2	2	2	3	2						6	7		3
10741345924	6	1		2						1	3	3	2	3	2					5				3			3			5	1		3		5				1	2	3							7
10741344180	1	1				4				2	1	3	4	2	2	1								3	1					4			3						2	2	3							7
10741343363	3	1		2						2	1	5	4	2	2								8	1						4	1							8	1	1	3				4
10741343253	1	1			3					1	2	2	1	2	2					5				3				4		2	1	2	3						1	1	1	1	2	3		5
10741342487	3	1		2						3	2	3	5	1	2							7		1						5	1								1	3	3							7
10741342479	3	1		2						1	2	5	2	2	2					5				3		2				4			3						1	1	1		2
10741342408	1	1	1			4				1	3	1	1	2	1									1						4							7		1	1	1		2		4	5	6
10741340891	1	1			3					1	2	1	1	2	2
10741340344	6	1		2	3					3	1	5	4	2	2							7		3
10741339372	1	1		2		4	5			2	2	5	4	2	1									1						4				4					1	1	1		2	3	4	5
10741339015	1	2							7	1	3	3	5	2	4									2	1					5						6			2	1	1		2		4
10741335364	1	2						6		1	3	3	1	1	4									1						4						6			2	1	1	1
10741331602	1	1		2			5			1	3	5	2	2	3					5				3		2	3			5						6			1	1	3							7
10741328960	3	2							7	5	2	4	1	2	4									4						4						6			2	1	1	1
10741328067	6	1		2						2	1	5	4	2	3			3				7		2			3			2	1	2	3	4	5				1	1	3		2			5	6
10741327107	1	1					5			1	3	2	1	1	2						6			1
10741326104	3	1		2						3	2	3	5	2	2								8	1						4						6			1	1	3					5
10741323802	6	1	1							1	2	2	2	1	1									3				4		4						6			2	1	1		2
10741323640	3	1	1	2						5	1	1	1	2	2								8	1						4							7		1	1	1		2		4	5
10741321522	1	1	1							1	2	1	1	3	2						6			3		2				5	1								1	1	3		2
10741319635	3	1		2						1	2	3	1	2	2					5				1						2							7		1	1	1		2
10741318237	6	1		2						1	2	2	2	2	2					5				1
10741315057	3	1		2						1	3	2	1	2	2			3				7		3				4		5			3						2	1	3				4
10741311942	6	1		2						1	2	3	3	2	2					5				1						5			3						1	2	3							7
10741309608	6	1	1	2						1	2	3	2	3	2					5				3		2				5	1								1	2	3							7
10741308989	4	1					5			1	2	1	1	3	2					5				1
10741307015	3	1	1	2			5			1	3	2	2	2	3					5		7		4
10741305096	3	2					5			1	3	3	2	2	3					5				3
10741302997	6	1					5			1	2	1	2	2	2					5		7		3			3			5	1		3						1	2	2							7
10741301722	3	1	1	2			5			2	1	1	1	2	2		2	3		5		7	8	3			3			5	1	2	3		5				1	3	3							7
10741301500	4	1		2						1	3	1	2	2	1									1						4							7		1	1	3							7
10741295449	3	1					5			1	2	1	2	2	3					5				1						5						6			2	1	3							7
10741292136	1	1		2						1	3	2	1	1	2							7		3			3			5	1								1	1	3							7
10741289865	1	2							7	1	3	1	1	1	3			3						3	1		3			1	1		3		5				1	1	2		2
10741284652	6	1			3					2	1	3	1	1	1									1
10741283963	3	1	1				5			1	3	2	2	2	1									1						5	1								2	1	3		2
10741283620	3	1		2						1	2	3	1	2	1									1						4							7		1	1	1	1
10741283575	4	1		2			5			1	3	2	2	1	2								8	1						4							7		1	1	1		2
10741283270	6	1		2			5			1	3	2	1	2	2					5		7		1						5			3	4					1	1	3							7
10741283180	6	1		2						1	3	2	2	2	2							7		3		2				5	1								1	2	3					5
10741282921	6	1		2						1	3	1	2	2	1									4						5						6			1	3	3							7
10741282483	1	1	1	2						1	3	2	2	2	1									1						4							7		1	1	1	1
10741259330	2	3			3					1	2	3	2	2	2					5				1						4	1								1	2	3							7
10741236972	6	1			3					1	3	3	5	2	2							7		1						4							7		1	1	1		2
10741193029	3	1		2						1	3	3	2	2	1									1
10741182615	5	1		2						1	3	3	2	2	3					5				1						5	1								2	1	1							7
10741180718	3	1		2						1	3	3	5	2	2							7		1
10741126039	2	2					5			1	2	1	1	2	3	1	2					7	8	3
10741108730	6	1		2						1	2	1	1	2	2							7		4
10741098664	1	1		2						2	1	5	4	2	2					5				3	1	2	3			5	1		3						2	2	3							7
10741086174	6	1	1	2			5	6		3	3	1	2	1	1									1						5	1				5				1	3	3							7
10741061634	5	1				4				1	1	3	1	1	1									1						4				4					1	1	1		2
10741047540	6	1	1							2	3	3	3	2	2		2	3		5	6	7		2
10741023358	4	1	1	2						1	2	3	2	3	2					5				1						5			3						2	1	3							7
10741019957	3	1	1							1	2	2	1	2	3					5	6	7		2		2				5	1		3						2	1	3							7
10741007246	2	1				4				1	2	1	1	2	1									3		2				4			3						1	2	3					5
10741007149	1	1	1	2						2	1	3	3	1	4									3		2				5						6			1	2	3							7
10741005881	6	1			3					1	1	2	1	1	1									1						5						6			1	2	3				4
10741005349	1	1	1							2	1	3	4	2	2					5				1						3			3						2	2	1							7
10741002778	4	1	1	2						2	1	5	4	1	1									1						5						6			1	2	3							7
10741002000	6	1					5			1	3	1	1	2	2					5		7		3				4		5	1		3						1	3	1	1			4	5	6
10741000521	2	1					5			1	3	1	1	2	2					5				3			3			4					5				1	3	3							7
10740999817	6	1		2						1	3	3	1	2	2					5				3			3			4	1								1	3	3							7
10740999649	3	1	1	2						1	1	3	3	2	1									1						4						6			1	2	3							7
10740999518	3	1	1							3	2	3	3	1	3			3		5		7		2					5	5	1	2	3		5				2	2	3							7
10740998730	1	1	1	2			5			2	1	5	4	1	1									4						4	1								1	3	3				4	5
10740995512	6	1		2						1	2	3	2	2	2					5				4						5			3						1	2	2							7
10740995334	3	1	1	2						1	1	2	1	3	1									1						5	1								1	3	1	1	2	3	4	5
10740994328	3	1	1	2						2	1	4	4	1	1									1						4							7		1	2	3					5
10740992546	3	2							7	1	3	4	5	2	4									4						5							7		1	3	3						6
10740992010	3	1	1		3					1	1	3	3	1	2							7		3		2				5	1		3						1	2	3							7
10740991570	3	1	1	2						1	1	2	1	2	1									1						4							7		1	3	3	1	2	3	4	5
10740991065	5	1		2						3	2	3	1	2	2	1		3		5		7		3	1					5	1		3						1	3	2							7
10740989683	6	1			3					1	3	2	1	2	2							7		1						5	1								1	2	3							7
10740989222	1	1	1	2			5			1	3	2	1	2	1									1						4	1								1	1	1				4	5	6
10740988141	6	2					5			1	2	1	1	2	2	1	2					7		3	1		3			5	1		3		5				1	3	2							7
10740987815	3	1	1							2	1	5	4	2	2						6			1
10740980274	1	1					5			1	2	3	1	2	1									1						4			3						2	2	3		2
10740978689	6	1		2						1	2	1	1	2	2		2							3		2				5							7		1	3	3							7
10740977692	3	1	1							2	1	5	4	2	2			3						3				4		4							7		2	2	3							7
10740975915	3	1		2			5			1	2	2	1	2	2							7		3					5	4	1		3						1	3	3							7
[truncated: 228,887+ more rows]
[truncated: 5 more columns]
