# Supplementary material for: Satisfaction of parents of schoolchildren with various aspects of the food management system at schools: Data from Russia
Source: Data Brief. 2020 May 20;31:105725. doi: 10.1016/j.dib.2020.105725 (PMC7256467; doi:10.1016/j.dib.2020.105725)
Supplement: Supplementary file 4 [file mmc4.xml]

<?xml version="1.0" encoding="utf-8" standalone="no"?>
<data>
  <datasets>
    <author>articlesubmission@yandex.ru</author>
    <type>0</type>
    <dataset>
      <value>6</value>
      <reason>Other (please explain)</reason>
      <comments>I have submitted my raw data as a supplementary data file along with my manuscript.</comments>
    </dataset>
  </datasets>
</data>
